# Supplementary material for: Spatiotemporal dynamics of syphilis in pregnant women and congenital syphilis in the state of São Paulo, Brazil
Source: Sci Rep. 2022 Jan 12;12:585. doi: 10.1038/s41598-021-04530-y (PMC8755837; doi:10.1038/s41598-021-04530-y)
Supplement: Supplementary file 2 — Supplementary Information 2. [file 41598_2021_4530_MOESM2_ESM.xlsx]

## Sheet: database_SPW_CS_02112021
ID_mun.x	ID.t1	ID.t2	ID.sp	COD_6	Name.munic.x	year	obs.sg	esp.sg	obs.cs	esp.cs	LB	id_fert	escolar	Gini2010	X025_M	n_trb_est	n_estud	adeq.pre.nat	prop.maes.ad	prop.menos.4c	prop.menos.4c.rz	prop.maes.ad.rz	escolar.rz	n_trb_est.rz	pop.10	pop.10.log	pres.s.n	mun.parto	tx.aids	rz.tx.aids	cob	coverage_PHC	cob.rz	cob.PHC.rz
1	1	1	1	350010	Adamantina	2007	0	2.73712	0	1.38	365	46.02	1.68	0.52	3.23	14.1	36.21	8.92	20.55	1.64	1.28	4.53	1.3	3.76	33797	10.43	0	1	5.92	2.43	15.93	30.4	3.99124	5.51362
2	1	1	2	350020	Adolfo	2007	0	0.247466	0	0.13	33	46.51	5.42	0.41	5.57	14.18	30.6	19.64	18.18	0	0	4.26	2.33	3.77	3557	8.18	0	0	82.67	9.09	8.24	86.49	2.87054	9.3
3	1	1	3	350030	Aguaí	2007	0	3.66699	0	1.85	489	47.18	4.83	0.48	7.27	15.18	37.64	21.63	22.29	6.95	2.64	4.72	2.2	3.9	32148	10.38	0	1	6.45	2.54	18.74	21.06	4.32897	4.58912
4	1	1	4	350040	Águas da Prata	2007	0	0.637411	0	0.32	85	47.23	3.61	0.53	3.79	15.29	44.5	36.67	17.65	3.53	1.88	4.2	1.9	3.91	7584	8.93	0	0	13.48	3.67	16.34	0	4.04228	0
5	1	1	5	350050	Águas de Lindóia	2007	0	1.88974	0	0.96	252	47.3	5.24	0.46	6.54	17.78	42.63	12.16	17.06	3.97	1.99	4.13	2.29	4.22	17266	9.76	0	1	11.78	3.43	11.58	62.37	3.40294	7.89747
6	1	1	6	350055	Águas de Santa Bárbara	2007	1	0.622413	0	0.31	83	47.53	3.64	0.49	5.41	15.25	37.44	22.37	20.48	9.64	3.1	4.53	1.91	3.9	5601	8.63	0	0	0	0	8.1	48.32	2.84605	6.95126
7	1	1	7	350060	Águas de São Pedro	2007	0	0.239967	0	0.12	32	47.55	0	0.54	1.53	6.47	14.93	7.69	6.25	3.13	1.77	2.5	0	2.54	2707	7.9	0	0	0	0	48.87	0	6.99071	0
8	1	1	8	350070	Agudos	2007	0	3.77197	2	1.91	503	47.59	3.11	0.43	7.99	12.2	29.25	26.21	21.07	1.39	1.18	4.59	1.76	3.49	34524	10.45	0	1	8.82	2.97	14.64	65.38	3.82623	8.08579
9	1	1	9	350075	Alambari	2007	0	0.352451	0	0.18	47	47.88	5.08	0.44	7.26	15.87	41.83	8.62	19.15	4.26	2.06	4.38	2.25	3.98	4884	8.49	0	0	0	0	7.68	0	2.77128	0
10	1	1	10	350080	Alfredo Marcondes	2007	0	0.224969	0	0.11	30	48	1.57	0.36	4.79	14.68	34.47	19.51	16.67	0	0	4.08	1.25	3.83	3891	8.27	0	0	0	0	19.57	100	4.4238	10
11	1	1	11	350090	Altair	2007	0	0.397445	0	0.2	53	48.15	9.96	0.42	5.67	24.26	49.7	23.91	16.98	1.89	1.37	4.12	3.16	4.93	3815	8.25	0	0	53.73	7.33	4.55	100	2.13307	10
12	1	1	12	350100	Altinópolis	2007	0	1.47729	0	0.75	197	48.44	2.53	0.45	2.58	15.85	31.92	17.68	20.3	4.57	2.14	4.51	1.59	3.98	15607	9.66	0	1	6.38	2.53	9.76	100	3.1241	10
13	1	1	13	350110	Alto Alegre	2007	0	0.322455	0	0.16	43	48.48	4.66	0.36	5.63	12.79	38.05	11.32	18.6	6.98	2.64	4.31	2.16	3.58	4102	8.32	0	1	24.11	4.91	4.95	100	2.22486	10
14	1	1	14	350115	Alumínio	2007	0	2.05471	0	1.04	274	48.54	0.92	0.43	4.81	17.86	31.35	20.34	16.06	1.09	1.05	4.01	0.96	4.23	16839	9.73	0	0	12.18	3.49	87.26	100	9.34131	10
15	1	1	15	350120	Álvares Florence	2007	0	0.28496	0	0.14	38	48.6	2.45	0.42	3.41	14.23	38.32	10.53	28.95	0	0	5.38	1.57	3.77	3897	8.27	0	0	24.79	4.98	4.28	79.51	2.06882	8.91684
16	1	1	16	350130	Álvares Machado	2007	0	2.25719	0	1.14	301	48.67	3.31	0.47	4.75	14.31	31.29	15.32	14.95	2.66	1.63	3.87	1.82	3.78	23513	10.07	0	1	12.8	3.58	16.94	92.83	4.11582	9.63483
17	1	1	17	350140	Álvaro de Carvalho	2007	0	0.397445	0	0.2	53	48.68	0	0.39	5.86	7.55	35.85	20.93	28.3	1.89	1.37	5.32	0	2.75	4650	8.44	1	0	44.52	6.67	1.96	100	1.4	10
18	1	1	18	350150	Alvinlândia	2007	0	0.269962	0	0.14	36	48.71	4.14	0.53	5.21	18.18	35.18	17.39	13.89	2.78	1.67	3.73	2.04	4.26	3000	8.01	0	0	0	0	2.85	100	1.68819	10
19	1	1	19	350160	Americana	2007	11	18.9274	6	9.57	2524	48.74	2.91	0.47	2.64	11.74	32.12	13.17	11.21	2.3	1.52	3.35	1.71	3.43	210638	12.26	1	1	16.3	4.04	51.82	36.65	7.19861	6.05392
20	1	1	20	350170	Américo Brasiliense	2007	0	4.00444	0	2.02	534	48.87	1.01	0.4	4.41	14.45	39.17	20.57	19.1	7.68	2.77	4.37	1.01	3.8	34478	10.45	0	1	6.16	2.48	37.66	0	6.13677	0
21	1	1	21	350180	Américo de Campos	2007	0	0.374948	0	0.19	50	49	3.45	0.44	2.84	10.05	26.72	11.59	26	10	3.16	5.1	1.86	3.17	5706	8.65	0	0	35.22	5.93	6.72	57.35	2.5923	7.57298
22	1	1	22	350190	Amparo	2007	1	5.27927	0	2.67	704	49.19	3.52	0.5	2.96	16.58	38.07	10.76	16.34	1.42	1.19	4.04	1.88	4.07	65829	11.09	0	1	15.55	3.94	36.24	97.1	6.01997	9.85393
23	1	1	23	350200	Analândia	2007	0	0.389946	0	0.2	52	49.23	3.95	0.53	4.44	15.75	33.98	20	17.31	0	0	4.16	1.99	3.97	4293	8.36	0	0	0	0	8.99	100	2.99833	10
24	1	1	24	350210	Andradina	2007	1	4.74684	1	2.4	633	49.26	3.56	0.52	4.55	14.53	29.9	8.39	15.96	4.27	2.07	3.99	1.89	3.81	55334	10.92	1	1	32.48	5.7	16.02	31.73	4.0025	5.63294
25	1	1	25	350220	Angatuba	2007	0	2.44466	1	1.24	326	49.27	5.82	0.45	5.39	14.03	37.02	13.51	26.38	2.76	1.66	5.14	2.41	3.75	22210	10.01	0	1	0	0	11.08	16.56	3.32866	4.0694
26	1	1	26	350230	Anhembi	2007	0	0.532426	0	0.27	71	49.3	2.22	0.42	6.84	13.7	31.49	14.44	18.31	7.04	2.65	4.28	1.49	3.7	5653	8.64	0	0	18.87	4.34	2.88	100	1.69706	10
27	1	1	27	350240	Anhumas	2007	0	0.269962	0	0.14	36	49.34	4.74	0.42	6.42	13.52	29.56	10.53	11.11	5.56	2.36	3.33	2.18	3.68	3738	8.23	0	0	82.17	9.06	13.52	97.57	3.67696	9.87775
28	1	1	28	350250	Aparecida	2007	0	3.54701	0	1.79	473	49.37	3.21	0.49	7.01	14.9	33.75	19.23	21.56	6.13	2.48	4.64	1.79	3.86	35007	10.46	0	1	22.88	4.78	10.79	48.58	3.28481	6.96994
29	1	1	29	350260	Aparecida d'Oeste	2007	0	0.382447	0	0.19	51	49.38	1.95	0.47	6.69	8.58	26.04	7.89	31.37	0	0	5.6	1.4	2.93	4450	8.4	0	1	0	0	2.79	71.68	1.67033	8.4664
30	1	1	30	350270	Apiaí	2007	0	2.91709	1	1.47	389	49.42	5.91	0.56	20.75	23.58	39.98	16.32	22.37	4.37	2.09	4.73	2.43	4.86	25191	10.13	0	1	0	0	3.65	91.23	1.9105	9.55144
31	1	1	31	350275	Araçariguama	2007	0	2.31718	0	1.17	309	49.44	2.93	0.47	4.98	14.77	36.97	12.04	18.45	5.83	2.41	4.29	1.71	3.84	17080	9.75	0	1	0	0	25.3	47.48	5.02991	6.89057
32	1	1	32	350280	Araçatuba	2007	2	15.6878	0	7.93	2092	49.47	4.11	0.54	6.18	13.06	29.06	14.3	16.68	2.39	1.55	4.08	2.03	3.61	181579	12.11	1	1	30.33	5.51	22.24	67.81	4.71593	8.23468
33	1	1	33	350290	Araçoiaba da Serra	2007	0	2.74462	0	1.39	366	49.53	3.42	0.53	6.14	12.75	38.81	14.13	21.86	1.37	1.17	4.68	1.85	3.57	27299	10.21	0	0	8	2.83	15.08	79.83	3.8833	8.93476
34	1	1	34	350300	Aramina	2007	0	0.397445	0	0.2	53	49.57	4.02	0.43	3.2	18.16	38.62	24.68	30.19	1.89	1.37	5.49	2.01	4.26	5152	8.55	0	0	0	0	10.06	65.34	3.17175	8.08332
35	1	1	35	350310	Arandu	2007	0	0.562422	0	0.28	75	49.58	6.21	0.39	5.73	12.92	42.11	15.07	20	2.67	1.63	4.47	2.49	3.59	6123	8.72	0	1	0	0	2.14	0	1.46287	0
36	1	1	36	350315	Arapeí	2007	0	0.277461	0	0.14	37	49.59	4.41	0.4	14.4	25.79	43.44	10	24.32	2.7	1.64	4.93	2.1	5.08	2493	7.82	0	0	0	0	2.82	100	1.67929	10
37	1	1	37	350320	Araraquara	2007	7	17.7725	6	8.99	2370	49.69	1.43	0.5	3.66	15.04	31.52	10.87	14.18	3.8	1.95	3.77	1.19	3.88	208662	12.25	1	1	21.44	4.63	46.97	44.55	6.85347	6.67458
38	1	1	38	350330	Araras	2007	2	11.1135	0	5.62	1482	49.7	2.39	0.48	3.05	15.84	30.63	17.22	18.76	2.09	1.45	4.33	1.55	3.98	118843	11.69	0	1	39.39	6.28	41.92	74.76	6.47457	8.64639
39	1	1	39	350335	Arco-Íris	2007	0	0.21747	0	0.11	29	49.7	3.64	0.41	10.03	21.82	39.39	13.79	17.24	13.79	3.71	4.15	1.91	4.67	1925	7.56	0	0	0	0	1.13	100	1.06301	10
40	1	1	40	350340	Arealva	2007	0	0.652409	0	0.33	87	49.7	4.27	0.45	4.83	9.73	32.89	7.32	24.14	3.45	1.86	4.91	2.07	3.12	7841	8.97	0	1	13.05	3.61	6.65	45.98	2.57876	6.78086
41	1	1	41	350350	Areias	2007	0	0.442438	0	0.22	59	49.73	4.94	0.46	19.44	16.62	30.66	5.71	15.25	5.08	2.25	3.91	2.22	4.08	3696	8.22	0	0	0	0	7.78	89.98	2.78927	9.48578
42	1	1	42	350360	Areiópolis	2007	0	1.28982	0	0.65	172	49.73	5.68	0.37	5.1	17.11	38.09	17.42	22.67	5.23	2.29	4.76	2.38	4.14	10579	9.27	0	0	9.51	3.08	7.72	98.37	2.77849	9.91817
43	1	1	43	350370	Ariranha	2007	0	0.899875	0	0.45	120	49.74	2.71	0.4	3.07	17.61	38.36	7.29	25	1.67	1.29	5	1.65	4.2	8547	9.05	0	1	24.28	4.93	23.27	43.19	4.8239	6.57191
44	1	1	44	350380	Artur Nogueira	2007	0	4.16942	0	2.11	556	49.75	2.38	0.47	4.05	11.86	37.4	18.12	19.06	3.6	1.9	4.37	1.54	3.44	44177	10.7	0	1	14.69	3.83	29.74	63.68	5.45344	7.97997
45	1	1	45	350390	Arujá	2007	1	9.40369	0	4.75	1254	49.79	4.14	0.58	8.96	12.56	28.57	15.49	16.91	3.75	1.94	4.11	2.03	3.54	74905	11.22	0	1	8.55	2.92	41.75	61.74	6.46142	7.85748
46	1	1	46	350395	Aspásia	2007	0	0.0974864	0	0.05	13	49.82	3	0.47	8.52	6.62	13.25	21.74	30.77	0	0	5.55	1.73	2.57	1809	7.5	0	0	0	0	2.89	0	1.7	0
47	1	1	47	350400	Assis	2007	4	9.17122	1	4.64	1223	49.85	2.08	0.5	3.99	17.24	33.4	15.08	16.52	2.21	1.49	4.06	1.44	4.15	95144	11.46	1	1	21.58	4.65	15.19	58.84	3.89744	7.67072
48	1	1	48	350410	Atibaia	2007	0	12.8007	0	6.47	1707	49.91	7.2	0.55	7.86	14.96	31.86	19.33	16.4	5.74	2.4	4.05	2.68	3.87	126603	11.75	1	1	11.45	3.38	37.13	32.25	6.09344	5.67891
49	1	1	49	350420	Auriflama	2007	2	1.31232	0	0.66	175	49.93	1.68	0.47	2.21	12.2	33.95	18.82	21.71	2.86	1.69	4.66	1.3	3.49	14202	9.56	0	1	7.12	2.67	15.15	58.23	3.8923	7.63086
50	1	1	50	350430	Avaí	2007	0	0.472434	0	0.24	63	49.94	2.08	0.49	13.98	20	30.89	15.49	31.75	6.35	2.52	5.63	1.44	4.47	4959	8.51	0	0	0	0	7.47	65.78	2.73313	8.11049
51	1	1	51	350440	Avanhandava	2007	1	1.03486	1	0.52	138	49.97	4.86	0.44	8.25	29.41	43.85	12.59	30.43	12.32	3.51	5.52	2.21	5.42	11310	9.33	1	0	9.48	3.08	5.34	100	2.31084	10
52	1	1	52	350450	Avaré	2007	1	8.6088	0	4.35	1148	49.97	3.47	0.48	4.19	18.14	40.77	13.92	21.69	6.53	2.56	4.66	1.86	4.26	82934	11.33	1	1	7.41	2.72	12.99	38.94	3.60416	6.24019
53	1	1	53	350460	Bady Bassitt	2007	0	1.34981	0	0.68	180	50	5.13	0.37	1.21	9.66	28.11	12.89	17.22	1.67	1.29	4.15	2.27	3.11	14603	9.59	0	0	0	0	25.17	64.31	5.01697	8.01935
54	1	1	54	350470	Balbinos	2007	0	0.14248	0	0.07	19	50	0	0.38	6.46	29.66	45.76	33.33	21.05	5.26	2.29	4.59	0	5.45	3702	8.22	1	0	67.16	8.2	5.71	100	2.38956	10
55	1	1	55	350480	Bálsamo	2007	0	0.667407	0	0.34	89	50.01	0.99	0.44	1.87	9.31	30.8	5.8	16.85	2.25	1.5	4.11	1	3.05	8160	9.01	0	0	0	0	33.23	54.12	5.76455	7.35663
56	1	1	56	350490	Bananal	2007	0	1.07235	0	0.54	143	50.05	4.5	0.51	10.8	19.6	33.8	21.95	22.38	4.9	2.21	4.73	2.12	4.43	10223	9.23	0	0	9.88	3.14	10.4	67.75	3.2249	8.23104
57	1	1	57	350500	Barão de Antonina	2007	0	0.232468	0	0.12	31	50.07	1.26	0.48	9.43	12.3	34.52	17.31	25.81	0	0	5.08	1.12	3.51	3116	8.04	0	0	0	0	1.29	100	1.13578	10
58	1	1	58	350510	Barbosa	2007	0	0.622413	0	0.31	83	50.09	0.6	0.41	7.16	20.88	38.95	19.32	28.92	2.41	1.55	5.38	0.78	4.57	6593	8.79	0	0	46.98	6.85	3.69	100	1.92094	10
59	1	1	59	350520	Bariri	2007	0	2.98458	0	1.51	398	50.1	1.91	0.43	3.53	19.79	43.18	10.1	18.59	3.02	1.74	4.31	1.38	4.45	31593	10.36	0	1	13.06	3.61	16.3	47.99	4.03733	6.92748
60	1	1	60	350530	Barra Bonita	2007	0	3.09707	0	1.57	413	50.11	1.54	0.45	1.83	17.56	33.53	22.7	14.77	0.48	0.7	3.84	1.24	4.19	35246	10.47	0	1	14.13	3.76	12.27	21.2	3.50286	4.60435
61	1	1	61	350535	Barra do Chapéu	2007	0	0.697403	0	0.35	93	50.18	4.43	0.55	25.81	28.45	47.42	12.86	24.73	6.45	2.54	4.97	2.1	5.33	5244	8.56	0	0	0	0	0.76	100	0.87178	10
62	1	1	62	350540	Barra do Turvo	2007	0	0.929871	0	0.47	124	50.18	5.31	0.5	24.28	20.03	37.39	20.63	29.03	8.06	2.84	5.39	2.3	4.48	7729	8.95	0	0	0	0	1.12	100	1.0583	10
63	1	1	63	350550	Barretos	2007	8	10.476	1	5.3	1397	50.23	3.4	0.49	3.87	17.13	35.09	16.01	19.83	3.51	1.87	4.45	1.84	4.14	112101	11.63	0	1	42.91	6.55	24.93	38.52	4.993	6.20645
64	1	1	64	350560	Barrinha	2007	0	3.71198	1	1.88	495	50.23	4.62	0.41	4.86	19.51	44.56	18.49	20.2	4.44	2.11	4.49	2.15	4.42	28496	10.26	0	0	14.74	3.84	29.98	32.17	5.4754	5.67186
65	1	1	65	350570	Barueri	2007	9	36.1825	7	18.29	4825	50.24	3.55	0.62	8.47	12.61	28.62	12.84	17.33	0.85	0.92	4.16	1.88	3.55	240749	12.39	0	1	19.48	4.41	62.52	36.32	7.90696	6.02661
66	1	1	66	350580	Bastos	2007	0	2.1597	0	1.09	288	50.24	1.82	0.42	4.14	14.27	36.07	13.91	15.28	2.78	1.67	3.91	1.35	3.78	20445	9.93	0	1	0	0	8.71	100	2.95127	10
67	1	1	67	350590	Batatais	2007	3	5.62422	0	2.84	750	50.3	4.76	0.5	5.35	15.09	30.62	15.47	19.73	2.8	1.67	4.44	2.18	3.88	56476	10.94	0	1	21.87	4.68	22.61	33.04	4.755	5.74804
68	1	1	68	350600	Bauru	2007	3	32.8529	1	16.61	4381	50.31	2.75	0.56	5.04	14.21	31.11	17.1	16.91	4.75	2.18	4.11	1.66	3.77	343937	12.75	1	1	20.23	4.5	36.16	29.19	6.01332	5.40278
69	1	1	69	350610	Bebedouro	2007	5	6.89904	0	3.49	920	50.32	3.23	0.51	4.03	15.7	30.9	19.83	18.7	5.11	2.26	4.32	1.8	3.96	75035	11.23	0	1	37.23	6.1	35.56	60.92	5.96322	7.80513
70	1	1	70	350620	Bento de Abreu	2007	0	0.232468	0	0.12	31	50.57	0	0.38	3.14	16.59	35.02	18.42	16.13	0	0	4.02	0	4.07	2674	7.89	0	0	77.91	8.83	2.22	100	1.48997	10
71	1	1	71	350630	Bernardino de Campos	2007	0	1.01236	0	0.51	135	50.62	3.15	0.46	3.48	14.22	37.72	10.57	19.26	2.22	1.49	4.39	1.77	3.77	10775	9.28	1	1	18.53	4.3	6.16	90.41	2.48193	9.50842
72	1	1	72	350635	Bertioga	2007	3	6.29912	0	3.18	840	50.62	6.71	0.49	5.73	15.67	40.51	27.16	20	12.62	3.55	4.47	2.59	3.96	47645	10.77	0	1	23.78	4.88	14.34	31.88	3.78682	5.64624
73	1	1	73	350640	Bilac	2007	0	0.449937	0	0.23	60	50.66	0.74	0.43	1.91	7.09	24.91	15.63	15	1.67	1.29	3.87	0.86	2.66	7048	8.86	0	1	0	0	8.3	100	2.88097	10
74	1	1	74	350650	Birigui	2007	0	9.77864	0	4.94	1304	50.68	2.64	0.43	2.81	9.3	33.81	17.46	15.95	3.37	1.84	3.99	1.62	3.05	108728	11.6	1	1	18.23	4.27	15.3	21.43	3.91152	4.62925
75	1	1	75	350660	Biritiba-Mirim	2007	0	3.02958	0	1.53	404	50.71	7.13	0.54	9.04	19.83	47.34	22.33	22.77	6.68	2.59	4.77	2.67	4.45	28575	10.26	0	1	10.94	3.31	10.38	83.35	3.2218	9.12962
76	1	1	76	350670	Boa Esperança do Sul	2007	0	1.47729	0	0.75	197	50.72	3.31	0.44	8.82	26.82	47.1	23.26	23.35	4.06	2.02	4.83	1.82	5.18	13645	9.52	0	1	14.97	3.87	12.66	92	3.55809	9.59166
77	1	1	77	350680	Bocaina	2007	0	1.06485	0	0.54	142	50.73	0.66	0.43	2.84	10.79	39.38	5.42	14.08	1.41	1.19	3.75	0.81	3.28	10859	9.29	0	1	0	0	6.7	60.49	2.58844	7.77753
78	1	1	78	350690	Bofete	2007	0	0.952367	0	0.48	127	50.73	4.36	0.47	9.72	15.36	30.71	25.44	23.62	6.3	2.51	4.86	2.09	3.92	9618	9.17	0	0	11.23	3.35	4.8	0	2.19089	0
79	1	1	79	350700	Boituva	2007	0	4.77683	0	2.42	637	50.74	3.18	0.49	4.43	18.49	42.02	15.99	20.25	2.83	1.68	4.5	1.78	4.3	48314	10.79	0	1	4.56	2.14	33.15	29.88	5.7576	5.46626
80	1	1	80	350710	Bom Jesus dos Perdões	2007	0	1.90473	0	0.96	254	50.77	4.8	0.49	15.67	23.17	43.72	18.15	17.32	1.97	1.4	4.16	2.19	4.81	19708	9.89	0	0	0	0	17.28	0	4.15692	0
81	1	1	81	350715	Bom Sucesso de Itararé	2007	0	0.539925	0	0.27	72	50.8	0	0.45	21.73	15.4	28.03	8.97	23.61	4.17	2.04	4.86	0	3.92	3571	8.18	0	0	0	0	0.82	88.48	0.905539	9.40638
82	1	1	82	350720	Borá	2007	0	0.0899875	0	0.05	12	50.81	2.86	0.4	3.11	14.29	40.48	12.5	25	0	0	5	1.69	3.78	805	6.69	0	0	0	0	10.35	0	3.21714	0
83	1	1	83	350730	Boracéia	2007	0	0.464935	0	0.24	62	50.82	0.82	0.39	3.21	14.76	41.22	7.69	27.42	4.84	2.2	5.24	0.9	3.84	4268	8.36	0	0	0	0	6.13	87.45	2.47588	9.35147
84	1	1	84	350740	Borborema	2007	1	1.14734	0	0.58	153	50.83	2.1	0.43	4.05	13.17	41.26	13.69	22.88	5.23	2.29	4.78	1.45	3.63	14529	9.58	0	1	28.25	5.32	12.25	98.61	3.5	9.93026
85	1	1	85	350745	Borebi	2007	0	0.21747	0	0.11	29	50.84	0	0.4	5.01	13.76	36.7	19.05	27.59	3.45	1.86	5.25	0	3.71	2293	7.74	0	0	0	0	8.61	100	2.93428	10
86	1	1	86	350750	Botucatu	2007	3	12.5533	0	6.35	1674	50.85	1.79	0.56	5.98	15.62	32.98	13.64	17.74	3.46	1.86	4.21	1.34	3.95	127328	11.75	0	1	13.17	3.63	20.76	69.31	4.55631	8.32526
87	1	1	87	350760	Bragança Paulista	2007	6	14.8929	2	7.53	1986	50.85	4.93	0.53	5.29	15.96	33.97	16.89	17.72	3.63	1.9	4.21	2.22	4	146744	11.9	1	1	14.96	3.87	33.92	47.73	5.82409	6.90869
88	1	1	88	350770	Braúna	2007	0	0.35995	0	0.18	48	50.86	6.54	0.43	1.48	15.17	40.1	24.32	18.75	2.08	1.44	4.33	2.56	3.89	5021	8.52	0	0	0	0	4.75	100	2.17945	10
89	1	1	89	350775	Brejo Alegre	2007	0	0.239967	0	0.12	32	50.88	4.27	0.4	1.76	9.66	34.78	8.33	18.75	0	0	4.33	2.07	3.11	2573	7.85	0	0	0	0	0.94	100	0.969536	10
90	1	1	90	350780	Brodósqui	2007	0	2.06221	0	1.04	275	50.88	2.29	0.45	4.38	11.37	39.32	16.56	21.09	6.18	2.49	4.59	1.51	3.37	21107	9.96	0	0	25.05	5	21.17	53.53	4.60109	7.31642
91	1	1	91	350790	Brotas	2007	0	2.33967	0	1.18	312	50.92	5.5	0.42	4.16	14.37	38.48	13.43	18.91	3.85	1.96	4.35	2.34	3.79	21580	9.98	0	1	9.62	3.1	16.49	73.65	4.06079	8.58196
92	1	1	92	350800	Buri	2007	0	2.60214	0	1.32	347	50.92	7.63	0.51	17.54	26.88	44.67	14.72	25.36	10.95	3.31	5.04	2.76	5.18	18563	9.83	0	1	0	0	2.41	51.57	1.55242	7.18123
93	1	1	93	350810	Buritama	2007	0	1.4098	0	0.71	188	50.93	2.96	0.45	5.13	19.03	41.93	11.06	23.4	0.53	0.73	4.84	1.72	4.36	15418	9.64	0	1	26.82	5.18	11.84	50.35	3.44093	7.09577
94	1	1	94	350820	Buritizal	2007	0	0.42744	0	0.22	57	50.99	2.15	0.47	5.41	13.38	24.52	12.77	17.54	3.51	1.87	4.19	1.46	3.66	4053	8.31	0	0	0	0	37.98	96.29	6.16279	9.81275
95	1	1	95	350830	Cabrália Paulista	2007	0	0.42744	0	0.22	57	51	1.88	0.41	6.84	17.1	43.56	35.48	17.54	5.26	2.29	4.19	1.37	4.13	4365	8.38	0	0	0	0	5.69	0	2.38537	0
96	1	1	96	350840	Cabreúva	2007	0	4.88182	0	2.47	651	51.02	3.87	0.42	4.64	17.52	38.35	16.14	20.89	5.53	2.35	4.57	1.97	4.19	41604	10.64	0	1	5.13	2.26	30.44	0	5.51725	0
97	1	1	97	350850	Caçapava	2007	1	8.88626	0	4.49	1185	51.02	3.85	0.51	6.48	18.1	36.3	16.21	18.57	1.6	1.27	4.31	1.96	4.25	84752	11.35	0	1	12.18	3.49	36.34	76.28	6.02827	8.73384
98	1	1	98	350860	Cachoeira Paulista	2007	0	3.49451	0	1.77	466	51.03	0.71	0.53	7.47	18.42	33.17	16.53	18.24	4.51	2.12	4.27	0.84	4.29	30091	10.31	0	1	6.84	2.62	20.59	95.01	4.53762	9.74731
99	1	1	99	350870	Caconde	2007	0	1.82975	0	0.93	244	51.04	6.4	0.5	7.71	16.87	38.42	9.39	18.44	4.51	2.12	4.29	2.53	4.11	18538	9.83	0	1	0	0	12.5	23.45	3.53553	4.84252
100	1	1	100	350880	Cafelândia	2007	0	1.58228	0	0.8	211	51.05	3.49	0.48	7.51	17.38	38.57	20.29	21.8	9.48	3.08	4.67	1.87	4.17	16607	9.72	0	1	0	0	18.8	95.99	4.3359	9.79745
101	1	1	101	350890	Caiabu	2007	0	0.224969	0	0.11	30	51.12	0	0.38	5.23	13.6	35.41	12.5	20	3.33	1.83	4.47	0	3.69	4072	8.31	0	0	0	0	2.71	100	1.64621	10
102	1	1	102	350900	Caieiras	2007	0	10.2286	0	5.17	1364	51.12	4.08	0.48	6.12	17.21	34.35	17.67	13.71	2.86	1.69	3.7	2.02	4.15	86529	11.37	0	1	18.33	4.28	40.81	9.48	6.38827	3.07896
103	1	1	103	350910	Caiuá	2007	0	0.434939	0	0.22	58	51.13	2.52	0.46	12.77	20.72	31.81	27.91	22.41	0	0	4.73	1.59	4.55	5039	8.52	1	0	41.91	6.47	3.75	100	1.93649	10
104	1	1	104	350920	Cajamar	2007	0	8.31634	0	4.2	1109	51.17	10.4	0.49	15.74	18.41	37.32	14.74	17.76	1.98	1.41	4.21	3.22	4.29	64114	11.07	0	1	11.67	3.42	41.42	62.75	6.43584	7.92149
105	1	1	105	350925	Cajati	2007	0	3.87696	2	1.96	517	51.22	6.05	0.48	14.26	26.85	41.5	23.91	24.95	6.77	2.6	5	2.46	5.18	28372	10.25	0	1	20.79	4.56	13.09	50.19	3.61801	7.08449
106	1	1	106	350930	Cajobi	2007	0	0.794889	0	0.4	106	51.24	1.48	0.41	2.96	14.01	35.87	13.16	21.7	7.55	2.75	4.66	1.21	3.74	9768	9.19	0	1	20.78	4.56	11.84	100	3.44093	10
107	1	1	107	350940	Cajuru	2007	1	2.8946	1	1.46	386	51.26	2.48	0.4	5.18	16.05	32.47	22.91	26.68	2.07	1.44	5.17	1.57	4.01	23371	10.06	0	1	13.29	3.65	17.68	90.33	4.20476	9.50421
108	1	1	108	350945	Campina do Monte Alegre	2007	0	0.607415	0	0.31	81	51.28	3.64	0.49	10.72	21.54	39.23	9.86	17.28	2.47	1.57	4.16	1.91	4.64	5567	8.62	0	0	0	0	16.42	100	4.05216	10
109	1	1	109	350950	Campinas	2007	26	104.408	20	52.79	13923	51.35	5.36	0.58	7.5	14.59	30.59	16.03	13.97	3.61	1.9	3.74	2.32	3.82	1080113	13.89	1	1	26.98	5.19	48.92	57.46	6.99428	7.58024
110	1	1	110	350960	Campo Limpo Paulista	2007	0	8.39133	0	4.24	1119	51.35	3	0.44	4.68	14.66	32.48	23.02	18.5	4.56	2.13	4.3	1.73	3.83	74074	11.21	0	1	14.1	3.75	35.74	16.11	5.97829	4.01373
111	1	1	111	350970	Campos do Jordão	2007	2	5.84919	4	2.96	780	51.37	2.07	0.59	6.85	17.24	40.25	22.9	20.77	2.18	1.48	4.56	1.44	4.15	47789	10.77	0	1	17.01	4.12	14.69	100	3.83275	10
112	1	1	112	350980	Campos Novos Paulista	2007	0	0.472434	0	0.24	63	51.37	4.59	0.44	9.12	19.73	38.92	16.95	23.81	1.59	1.26	4.88	2.14	4.44	4539	8.42	0	0	0	0	2.25	100	1.5	10
113	1	1	113	350990	Cananéia	2007	0	1.58978	0	0.8	212	51.37	4.56	0.5	14.57	19.96	33.03	31.15	27.83	12.26	3.5	5.28	2.14	4.47	12226	9.41	0	0	40.7	6.38	4.07	100	2.01742	10
114	1	1	114	350995	Canas	2007	0	0.434939	0	0.22	58	51.4	5.07	0.43	12.59	26.95	44.08	18.39	17.24	15.52	3.94	4.15	2.25	5.19	4385	8.39	0	0	0	0	6.85	83.6	2.61725	9.1433
115	1	1	115	351000	Cândido Mota	2007	0	2.93209	0	1.48	391	51.4	1.33	0.42	6.25	20.06	36.35	21.21	23.79	2.3	1.52	4.88	1.15	4.48	29884	10.31	0	1	3.36	1.83	5.89	72.97	2.42693	8.54225
116	1	1	116	351010	Cândido Rodrigues	2007	0	0.164977	0	0.08	22	51.4	0	0.48	2.1	10.88	28.5	10.53	22.73	4.55	2.13	4.77	0	3.3	2668	7.89	0	0	0	0	23.99	100	4.89796	10
117	1	1	117	351015	Canitar	2007	0	0.554923	0	0.28	74	51.41	2.37	0.41	6.65	21.51	36.29	1.61	24.32	4.05	2.01	4.93	1.54	4.64	4369	8.38	0	0	24.13	4.91	9.67	100	3.10966	10
118	1	1	118	351020	Capao Bonito	2007	0	5.13678	0	2.6	685	51.44	4.05	0.5	13.83	15.78	34.53	16.43	26.42	8.32	2.88	5.14	2.01	3.97	46178	10.74	0	1	8.55	2.92	5.38	57.51	2.31948	7.58353
119	1	1	119	351030	Capela do Alto	2007	0	1.74726	0	0.88	233	51.45	9.45	0.4	6.82	17.63	41.72	14.07	21.89	6.01	2.45	4.68	3.07	4.2	17532	9.77	0	0	6.04	2.46	6.81	48.17	2.6096	6.94046
120	1	1	120	351040	Capivari	2007	1	5.24927	0	2.65	700	51.45	5.75	0.48	4.86	15.59	37.2	12.38	19.43	2.86	1.69	4.41	2.4	3.95	48576	10.79	0	1	27.99	5.29	33.02	29.15	5.7463	5.39907
121	1	1	121	351050	Caraguatatuba	2007	3	10.3861	0	5.25	1385	51.47	3.98	0.52	8.26	19.66	38.36	14.8	18.05	4.98	2.23	4.25	2	4.43	100840	11.52	0	1	30.82	5.55	19.27	79	4.38976	8.88819
122	1	1	122	351060	Carapicuíba	2007	2	49.5681	11	25.06	6610	51.48	4.78	0.5	12.11	17.9	32.93	21.35	15.98	6.6	2.57	4	2.19	4.23	369584	12.82	0	1	21.25	4.61	30.8	6.35	5.54977	2.51992
123	1	1	123	351070	Cardoso	2007	0	0.959866	0	0.49	128	51.49	1.56	0.44	9.01	9.63	26.91	15.45	28.13	0.78	0.88	5.3	1.25	3.1	11805	9.38	0	1	25.39	5.04	5.81	27.01	2.41039	5.19711
124	1	1	124	351080	Casa Branca	2007	0	2.69962	1	1.36	360	51.5	15.25	0.51	8.98	22.38	36.21	15.54	23.06	5	2.24	4.8	3.91	4.73	28307	10.25	0	1	28.74	5.36	18.67	54.83	4.32088	7.40473
125	1	1	125	351090	Cássia dos Coqueiros	2007	0	0.164977	0	0.08	22	51.51	0.74	0.44	7.59	17.21	34.43	21.74	40.91	4.55	2.13	6.4	0.86	4.15	2634	7.88	0	0	0	0	5.9	100	2.42899	10
126	1	1	126	351100	Castilho	2007	0	1.97972	0	1	264	51.51	3.27	0.48	13.22	21.19	33.64	9.74	26.52	1.89	1.38	5.15	1.81	4.6	18003	9.8	0	1	17.61	4.2	15.52	65.14	3.93954	8.07094
127	1	1	127	351110	Catanduva	2007	8	10.0486	0	5.08	1340	51.53	2.9	0.47	3.12	13.77	31.37	9.58	16.79	1.57	1.25	4.1	1.7	3.71	112820	11.63	0	1	42.44	6.51	31.65	78.09	5.62583	8.83685
128	1	1	128	351120	Catiguá	2007	1	0.629912	0	0.32	84	51.53	0	0.43	2.13	20.86	46.7	13.68	15.48	3.57	1.89	3.93	0	4.57	7127	8.87	0	0	0	0	26.46	55.38	5.14393	7.44177
129	1	1	129	351130	Cedral	2007	0	0.539925	1	0.27	72	51.53	1.19	0.44	4.59	13.41	34.06	12.2	11.11	0	0	3.33	1.09	3.66	7972	8.98	0	0	26.36	5.13	22.77	60.52	4.77179	7.77946
130	1	1	130	351140	Cerqueira César	2007	1	1.64227	0	0.83	219	51.54	3.95	0.44	5.15	17.09	36.01	10.73	26.48	6.39	2.53	5.15	1.99	4.13	17532	9.77	1	1	11.87	3.45	3.96	69.84	1.98997	8.35703
131	1	1	131	351150	Cerquilho	2007	0	3.5695	0	1.8	476	51.56	2.47	0.42	1.25	10.57	40.36	11.93	21.85	1.47	1.21	4.67	1.57	3.25	39617	10.59	0	1	5.49	2.34	26.38	85.07	5.13615	9.22334
132	1	1	132	351160	Cesário Lange	2007	0	1.58978	0	0.8	212	51.56	5.84	0.44	3.62	20.14	48.15	16	20.75	2.83	1.68	4.56	2.42	4.49	15540	9.65	0	1	13.58	3.69	8.74	21.18	2.95635	4.60217
133	1	1	133	351170	Charqueada	2007	0	1.59728	0	0.81	213	51.57	2.78	0.41	4.15	17.04	44.17	11.06	26.76	2.35	1.53	5.17	1.67	4.13	15085	9.62	0	1	27.71	5.26	28.97	0	5.38238	0
134	1	1	134	351190	Clementina	2007	0	0.57742	0	0.29	77	51.58	3.89	0.38	3.27	18.02	42.11	8.41	24.68	7.79	2.79	4.97	1.97	4.25	7065	8.86	0	0	0	0	4.01	100	2.0025	10
135	1	1	135	351200	Colina	2007	0	1.82975	0	0.93	244	51.59	0.85	0.46	4.63	15.9	29.88	14.29	25.82	0	0	5.08	0.92	3.99	17371	9.76	0	1	5.81	2.41	20	43.55	4.47214	6.59924
136	1	1	136	351210	Colômbia	2007	1	0.667407	0	0.34	89	51.61	0.86	0.41	5.33	15.45	33.04	20.87	29.21	4.49	2.12	5.4	0.93	3.93	5994	8.7	0	1	16.69	4.09	8.45	100	2.90689	10
137	1	1	137	351220	Conchal	2007	13	2.8646	2	1.45	382	51.63	7.42	0.45	8.26	15.13	40.76	16.34	20.68	3.66	1.91	4.55	2.72	3.89	25229	10.14	0	1	24.49	4.95	19.28	68.47	4.3909	8.27466
138	1	1	138	351230	Conchas	2007	0	2.03222	0	1.03	271	51.66	2.48	0.49	4.55	15.63	39.38	19.18	21.77	1.85	1.36	4.67	1.57	3.95	16288	9.7	0	1	37.81	6.15	4.72	100	2.17256	10
139	1	1	139	351240	Cordeirópolis	2007	0	1.99472	0	1.01	266	51.67	7.18	0.45	4.7	20.54	43.17	17.06	22.93	1.88	1.37	4.79	2.68	4.53	21080	9.96	0	0	19.99	4.47	37.65	16.64	6.13596	4.07922
140	1	1	140	351250	Coroados	2007	1	0.42744	1	0.22	57	51.68	7.72	0.39	2.79	16.1	41.5	18.18	14.04	3.51	1.87	3.75	2.78	4.01	5238	8.56	0	0	0	0	4.26	100	2.06398	10
141	1	1	141	351260	Coronel Macedo	2007	1	0.434939	0	0.22	58	51.71	8.61	0.46	12.12	21.24	36.28	25	24.14	13.79	3.71	4.91	2.94	4.61	5001	8.52	0	0	0	0	1.53	0	1.23693	0
142	1	1	142	351270	Corumbataí	2007	0	0.344952	0	0.17	46	51.74	1.79	0.48	4.68	15.14	38.8	22.64	30.43	6.52	2.55	5.52	1.34	3.89	3874	8.26	0	0	25.96	5.1	17.23	100	4.1509	10
143	1	1	143	351280	Cosmópolis	2007	2	6.08915	0	3.08	812	51.75	5.99	0.46	7.63	15.2	33.88	16.11	18.1	4.8	2.19	4.25	2.45	3.9	58827	10.98	0	1	12.89	3.59	29.84	31.47	5.4626	5.60981
144	1	1	144	351290	Cosmorama	2007	0	0.382447	0	0.19	51	51.77	2.01	0.41	4.77	11.23	28.9	10.67	21.57	0	0	4.64	1.42	3.35	7214	8.88	0	0	0	0	9.43	100	3.07083	10
145	1	1	145	351300	Cotia	2007	3	23.8392	3	12.05	3179	51.78	3.64	0.59	8.39	14.61	30.57	16.08	15.07	5.5	2.35	3.88	1.91	3.82	201150	12.21	0	1	13.51	3.68	36.8	46.58	6.0663	6.82495
146	1	1	146	351310	Cravinhos	2007	1	3.26954	0	1.65	436	51.79	4.16	0.43	2.92	12.84	31.61	13.94	17.66	4.36	2.09	4.2	2.04	3.58	31691	10.36	0	1	12.99	3.6	35.08	44.91	5.92284	6.70149
147	1	1	147	351320	Cristais Paulista	2007	0	0.794889	0	0.4	106	51.8	3.25	0.48	4.45	12.88	36.31	4.95	16.04	0.94	0.97	4	1.8	3.59	7588	8.93	0	0	0	0	17.3	100	4.15933	10
148	1	1	148	351330	Cruzália	2007	0	0.14248	0	0.07	19	51.81	0.85	0.44	7.66	16.2	34.08	13.33	10.53	5.26	2.29	3.24	0.92	4.03	2274	7.73	0	0	0	0	3.75	100	1.93649	10
149	1	1	149	351340	Cruzeiro	2007	2	8.26385	1	4.18	1102	51.82	3.68	0.54	7.77	17.07	31.08	15.95	16.06	5.63	2.37	4.01	1.92	4.13	77039	11.25	0	1	34.15	5.84	59.35	50.02	7.7039	7.07248
150	1	1	150	351350	Cubatão	2007	3	14.413	9	7.29	1922	51.82	3.69	0.47	9.81	15.93	31.11	18.29	18.78	3.54	1.88	4.33	1.92	3.99	118720	11.68	0	1	26.75	5.17	53.22	100	7.2952	10
151	1	1	151	351360	Cunha	2007	0	1.85224	0	0.94	247	51.85	17.34	0.55	15.44	18.29	40.29	13.22	16.6	13.36	3.66	4.07	4.16	4.28	21866	9.99	0	1	0	0	2.74	45.36	1.65529	6.73498
152	1	1	152	351370	Descalvado	2007	2	2.61714	0	1.32	349	51.88	5.32	0.46	4.89	15.43	32.64	19.57	21.2	1.15	1.07	4.6	2.31	3.93	31056	10.34	0	1	6.57	2.56	21.07	72.92	4.59021	8.53932
153	1	1	153	351380	Diadema	2007	21	50.4905	15	25.53	6733	51.9	3.87	0.46	9.5	17.17	33.21	16.6	15.55	3.82	1.95	3.94	1.97	4.14	386089	12.86	1	1	21.15	4.6	46.84	62.23	6.84398	7.8886
154	1	1	154	351385	Dirce Reis	2007	0	0.149979	0	0.08	20	51.93	0	0.38	4.56	8.82	17.65	12.5	30	5	2.24	5.48	0	2.97	1689	7.43	0	0	0	0	8.26	100	2.87402	10
155	1	1	155	351390	Divinolândia	2007	1	1.02736	0	0.52	137	51.96	8.85	0.48	5.91	12.82	44.51	8.26	19.71	1.46	1.21	4.44	2.98	3.58	11208	9.32	0	1	0	0	8.24	24.65	2.87054	4.96488
156	1	1	156	351400	Dobrada	2007	0	0.809887	0	0.41	108	51.96	3.17	0.39	3.7	18.94	40.11	9.38	23.15	0	0	4.81	1.78	4.35	7939	8.98	0	0	13.12	3.62	25.4	0	5.03984	0
157	1	1	157	351410	Dois Córregos	2007	3	2.77461	1	1.4	370	51.96	6.51	0.47	5.86	14.99	34.33	16.3	23.78	4.05	2.01	4.88	2.55	3.87	24761	10.12	0	1	20.84	4.57	12.47	52.88	3.53129	7.27186
158	1	1	158	351420	Dolcinópolis	2007	0	0.149979	0	0.08	20	51.98	3.03	0.36	1.81	14.55	24.24	11.54	30	0	0	5.48	1.74	3.81	2096	7.65	0	0	0	0	2.82	100	1.67929	10
159	1	1	159	351430	Dourado	2007	0	0.824885	0	0.42	110	51.99	2.9	0.38	2.68	12.82	28.03	6.67	12.73	0	0	3.57	1.7	3.58	8609	9.06	0	1	11.59	3.4	8.32	100	2.88444	10
160	1	1	160	351440	Dracena	2007	0	3.52451	0	1.78	470	52	3.47	0.45	2.47	13.57	34.11	9.78	18.09	3.83	1.96	4.25	1.86	3.68	43258	10.67	1	1	16.48	4.06	12.42	44.24	3.5242	6.65132
161	1	1	161	351450	Duartina	2007	0	1.11734	0	0.56	149	52.02	5.15	0.43	4.51	15.81	30.63	25.36	22.82	2.68	1.64	4.78	2.27	3.98	12251	9.41	0	1	8.07	2.84	14.06	80.22	3.74967	8.95656
162	1	1	162	351460	Dumont	2007	0	0.569921	0	0.29	76	52.02	5.11	0.39	1.54	17.46	37.66	14	21.05	2.63	1.62	4.59	2.26	4.18	8143	9	0	0	13.16	3.63	37.14	100	6.09426	10
163	1	1	163	351470	Echaporã	2007	1	0.509929	0	0.26	68	52.03	1.96	0.54	6.72	15.71	35.71	14.93	27.94	1.47	1.21	5.29	1.4	3.96	6318	8.75	0	0	0	0	12.55	100	3.5426	10
164	1	1	164	351480	Eldorado	2007	0	1.70226	0	0.86	227	52.04	2.57	0.5	20.65	18.93	33.47	31.75	24.23	9.69	3.11	4.92	1.6	4.35	14641	9.59	0	0	0	0	5.37	66.52	2.31733	8.15598
165	1	1	165	351490	Elias Fausto	2007	0	1.47729	0	0.75	197	52.04	4.96	0.43	6.69	18.05	38.63	14.42	22.34	6.6	2.57	4.73	2.23	4.25	15775	9.67	0	0	13.13	3.62	21.58	66.54	4.64543	8.15721
166	1	1	166	351492	Elisiário	2007	0	0.172476	0	0.09	23	52.04	1.82	0.33	1.54	12.4	35.95	18.18	4.35	0	0	2.09	1.35	3.52	3120	8.05	0	0	33.82	5.82	12.99	100	3.60416	10
167	1	1	167	351495	Embaúba	2007	0	0.179975	0	0.09	24	52.06	3.13	0.37	2.68	12.43	37.85	20	16.67	0	0	4.08	1.77	3.53	2423	7.79	0	0	0	0	7.45	100	2.72947	10
168	1	1	168	351500	Embu	2007	4	33.0104	4	16.69	4402	52.07	4.69	0.49	12.67	17	33.79	20.79	16.63	7.61	2.76	4.08	2.17	4.12	240230	12.39	0	1	11.72	3.42	25.24	26.66	5.02394	5.16333
169	1	1	169	351510	Embu-Guaçu	2007	2	6.51659	0	3.29	869	52.08	5.67	0.52	10.27	15.76	32.63	17.37	18.64	5.52	2.35	4.32	2.38	3.97	62769	11.05	0	0	6.54	2.56	15.78	62.35	3.9724	7.8962
170	1	1	170	351512	Emilianópolis	2007	0	0.187474	0	0.09	25	52.1	1.96	0.39	4.63	14.4	30.8	18.52	24	4	2	4.9	1.4	3.79	3020	8.01	0	0	33.32	5.77	8.97	100	2.995	10
171	1	1	171	351515	Engenheiro Coelho	2007	0	1.63477	0	0.83	218	52.14	3.47	0.46	5.1	13.79	37.36	20.48	22.02	3.21	1.79	4.69	1.86	3.71	15721	9.66	0	0	14.38	3.79	14.68	81.86	3.83145	9.04765
172	1	1	172	351518	Espírito Santo do Pinhal	2007	0	3.65949	0	1.85	488	52.17	2.09	0.57	3.99	14.91	32.28	22.59	16.39	4.3	2.07	4.05	1.45	3.86	41907	10.64	0	1	7.21	2.69	37.89	32.15	6.15549	5.6701
173	1	1	173	351519	Espírito Santo do Turvo	2007	0	0.472434	0	0.24	63	52.18	0.72	0.39	3.45	18.27	42.13	7.14	19.05	0	0	4.36	0.85	4.27	4244	8.35	0	0	0	0	1.51	100	1.22882	10
174	1	1	174	351520	Estrela d'Oeste	2007	0	0.7199	0	0.36	96	52.18	2.33	0.4	4.61	13.05	32.37	18.18	15.63	1.04	1.02	3.95	1.53	3.61	8208	9.01	0	1	0	0	5.67	72.39	2.38118	8.50823
175	1	1	175	351530	Estrela do Norte	2007	0	0.292459	0	0.15	39	52.19	1.32	0.44	3.82	18.49	38.49	17.86	33.33	0	0	5.77	1.15	4.3	2658	7.89	0	0	0	0	9.89	100	3.14484	10
176	1	1	176	351535	Euclides da Cunha Paulista	2007	0	1.08735	0	0.55	145	52.22	5.24	0.46	15.28	22.83	47.17	6.86	26.21	3.45	1.86	5.12	2.29	4.78	9585	9.17	0	0	10.16	3.19	2.09	100	1.44568	10
177	1	1	177	351540	Fartura	2007	0	1.48479	0	0.75	198	52.23	2.49	0.44	7.08	7.78	33.36	10	22.22	4.04	2.01	4.71	1.58	2.79	15320	9.64	0	1	19.71	4.44	3.77	22.24	1.94165	4.71593
178	1	1	178	351550	Fernandópolis	2007	0	5.21177	0	2.64	695	52.24	1.16	0.49	2.13	11.93	30.78	9.75	17.99	3.17	1.78	4.24	1.08	3.45	64696	11.08	0	1	20.32	4.51	22.66	78.52	4.76025	8.86115
179	1	1	179	351560	Fernando Prestes	2007	1	0.434939	0	0.22	58	52.24	2.83	0.42	0.82	14.03	39.54	11.32	24.14	1.72	1.31	4.91	1.68	3.75	5534	8.62	0	0	72.65	8.52	26.81	100	5.17784	10
180	1	1	180	351565	Fernão	2007	0	0.149979	0	0.08	20	52.27	5.75	0.41	3.78	11.02	32.2	11.11	30	15	3.87	5.48	2.4	3.32	1563	7.35	0	0	0	0	0.96	100	0.979796	10
181	1	1	181	351570	Ferraz de Vasconcelos	2007	5	20.7121	2	10.47	2762	52.27	4.7	0.46	10.92	15.24	33.12	22.98	18.43	5.68	2.38	4.29	2.17	3.9	168306	12.03	0	1	15.57	3.95	17.1	36.88	4.13521	6.07289
182	1	1	182	351580	Flora Rica	2007	0	0.157478	0	0.08	21	52.31	2.44	0.42	8.51	9.15	20.26	9.09	23.81	0	0	4.88	1.56	3.02	1752	7.47	0	0	0	0	3.55	100	1.88414	10
183	1	1	183	351590	Floreal	2007	0	0.0974864	0	0.05	13	52.31	1.29	0.38	1.57	14.29	33.33	12.5	7.69	15.38	3.92	2.77	1.14	3.78	3003	8.01	0	0	0	0	18.74	0	4.32897	0
184	1	1	184	351600	Flórida Paulista	2007	0	1.19983	0	0.61	160	52.31	5.6	0.43	8.19	20.96	37.11	2.52	22.5	1.88	1.37	4.74	2.37	4.58	12848	9.46	1	1	16.26	4.03	2.59	100	1.60935	10
185	1	1	185	351610	Florínia	2007	0	0.172476	0	0.09	23	52.32	6.72	0.49	15.38	19.41	28.27	27.5	21.74	0	0	4.66	2.59	4.41	2829	7.95	1	0	0	0	1.41	100	1.18743	10
186	1	1	186	351620	Franca	2007	7	35.92	0	18.16	4790	52.32	2.07	0.47	4.03	12.33	37.18	11.39	15.85	3.55	1.88	3.98	1.44	3.51	318640	12.67	1	1	18.71	4.33	33.81	16.46	5.81464	4.05709
187	1	1	187	351630	Francisco Morato	2007	3	20.0447	4	10.13	2673	52.33	7.32	0.44	13.77	18.29	33.92	18.55	20.95	5.84	2.42	4.58	2.71	4.28	154472	11.95	0	1	20.23	4.5	16.57	37.11	4.07063	6.0918
188	1	1	188	351640	Franco da Rocha	2007	2	15.1329	1	7.65	2018	52.33	9.68	0.46	9.74	23.15	38.09	22.43	17.69	6.39	2.53	4.21	3.11	4.81	131604	11.79	1	1	31.31	5.6	23.1	36.65	4.80625	6.05392
189	1	1	189	351650	Gabriel Monteiro	2007	0	0.254965	0	0.13	34	52.33	0	0.37	1.22	9.57	35.11	3.03	11.76	0	0	3.43	0	3.09	2708	7.9	0	0	0	0	5.66	100	2.37908	10
190	1	1	190	351660	Gália	2007	0	0.727399	0	0.37	97	52.35	3.21	0.43	4.92	16.58	41.45	16.67	27.84	2.06	1.44	5.28	1.79	4.07	7011	8.86	0	1	27.4	5.23	7.88	100	2.80713	10
191	1	1	191	351670	Garça	2007	3	3.88446	1	1.96	518	52.39	2.09	0.51	6.32	11.78	27.84	13.03	17.18	5.21	2.28	4.15	1.45	3.43	43115	10.67	0	1	2.31	1.52	10.79	77.71	3.28481	8.81533
192	1	1	192	351680	Gastão Vidigal	2007	0	0.517428	0	0.26	69	52.39	3.7	0.43	4.16	29.04	51.47	6.82	27.54	4.35	2.09	5.25	1.92	5.39	4193	8.34	0	0	0	0	9.44	100	3.07246	10
193	1	1	193	351685	Gavião Peixoto	2007	0	0.412443	0	0.21	55	52.39	2.11	0.36	8.71	8.35	25.8	5	18.18	0	0	4.26	1.45	2.89	4419	8.39	0	0	0	0	22.46	100	4.7392	10
194	1	1	194	351690	General Salgado	2007	0	0.892376	0	0.45	119	52.4	6.91	0.46	2.33	18.54	31.22	11.19	15.97	3.36	1.83	4	2.63	4.31	10669	9.28	0	1	28.02	5.29	17.34	34.43	4.16413	5.86771
195	1	1	195	351700	Getulina	2007	0	0.997361	0	0.5	133	52.4	0	0.47	9.03	21.08	40	12.82	30.83	9.02	3	5.55	0	4.59	10765	9.28	1	0	46.86	6.85	17.33	65.66	4.16293	8.10309
196	1	1	196	351710	Glicério	2007	0	0.539925	0	0.27	72	52.42	2.2	0.52	3.43	8.79	33.33	10.77	22.22	4.17	2.04	4.71	1.48	2.96	4565	8.43	0	0	0	0	4.66	100	2.1587	10
197	1	1	197	351720	Guaiçara	2007	0	1.13984	0	0.58	152	52.42	3.47	0.38	4.08	17.46	38.01	18.59	23.68	6.58	2.56	4.87	1.86	4.18	10670	9.28	0	0	29.42	5.42	26.61	76.9	5.15849	8.76926
198	1	1	198	351730	Guaimbê	2007	1	0.547424	0	0.28	73	52.43	0.62	0.41	5.71	13.89	42.32	30.43	16.44	2.74	1.66	4.05	0.79	3.73	5425	8.6	0	0	0	0	13.27	100	3.6428	10
199	1	1	199	351740	Guaíra	2007	0	3.82447	0	1.93	510	52.44	1.81	0.52	4.91	17.28	37.16	8.54	21.18	2.16	1.47	4.6	1.34	4.16	37404	10.53	0	1	10.92	3.3	21.76	77.37	4.66476	8.79602
200	1	1	200	351750	Guapiaçu	2007	0	1.58978	0	0.8	212	52.46	5.84	0.42	3.57	14.43	37.66	12.5	20.75	0.94	0.97	4.56	2.42	3.8	17869	9.79	0	0	24.02	4.9	23.15	100	4.81144	10
201	1	1	201	351760	Guapiara	2007	0	2.33967	0	1.18	312	52.49	12.55	0.57	28.1	20.95	40.64	14.34	25	2.24	1.5	5	3.54	4.58	17998	9.8	0	1	0	0	1.34	100	1.15758	10
202	1	1	202	351770	Guará	2007	0	2.55714	0	1.29	341	52.5	2.41	0.49	8.71	20.3	37.63	28.69	21.11	6.16	2.48	4.6	1.55	4.51	19858	9.9	0	1	10.19	3.19	28.8	66.33	5.36656	8.14432
203	1	1	203	351780	Guaraçaí	2007	0	0.899875	0	0.45	120	52.53	4.73	0.43	7.07	20	38.32	11.27	20.83	1.67	1.29	4.56	2.17	4.47	8435	9.04	0	1	11.62	3.41	6.86	69.08	2.61916	8.31144
204	1	1	204	351790	Guaraci	2007	0	1.25233	0	0.63	167	52.53	1.76	0.42	5.61	16.53	34.66	14.91	30.54	5.39	2.32	5.53	1.33	4.07	9976	9.21	0	0	10.41	3.23	16.22	0	4.02741	0
205	1	1	205	351800	Guarani d'Oeste	2007	0	0.172476	0	0.09	23	52.54	3.23	0.41	6.71	11.72	25.52	13.04	21.74	4.35	2.09	4.66	1.8	3.42	1970	7.59	0	0	0	0	2.91	100	1.70587	10
206	1	1	206	351810	Guarantã	2007	0	0.757395	0	0.38	101	52.55	3.06	0.49	5.9	20.32	39.04	26.47	22.77	1.98	1.41	4.77	1.75	4.51	6404	8.76	0	0	0	0	8.33	99.96	2.88617	9.998
207	1	1	207	351820	Guararapes	2007	0	2.80461	1	1.42	374	52.56	4.05	0.43	3.29	14.35	32.06	11.02	23.26	1.34	1.16	4.82	2.01	3.79	30597	10.33	0	1	13.29	3.65	8.41	27.11	2.9	5.20673
208	1	1	208	351830	Guararema	2007	0	2.98458	0	1.51	398	52.57	6.63	0.51	9.49	20.56	43.28	10.8	19.6	6.03	2.46	4.43	2.58	4.53	25844	10.16	0	1	8.09	2.84	17.47	40.74	4.17971	6.38279
209	1	1	209	351840	Guaratinguetá	2007	1	11.6084	0	5.87	1548	52.58	1.78	0.55	6.22	19.74	32.46	19.28	15.76	4.07	2.02	3.97	1.33	4.44	112072	11.63	0	1	20	4.47	21.39	28.4	4.62493	5.32917
210	1	1	210	351850	Guareí	2007	1	1.16984	0	0.59	156	52.6	6.47	0.43	4.36	18.96	49.11	17.68	26.28	3.85	1.96	5.13	2.54	4.35	14565	9.59	0	0	7.55	2.75	2.42	100	1.55563	10
211	1	1	211	351860	Guariba	2007	5	4.46938	0	2.26	596	52.6	5.98	0.44	5.77	13.91	31.77	13.21	23.32	4.53	2.13	4.83	2.45	3.73	35486	10.48	0	1	17.59	4.19	42.38	42.67	6.50999	6.53223
212	1	1	212	351870	Guarujá	2007	3	37.4573	0	18.94	4995	52.6	3.48	0.52	9.04	20.07	33.89	18.89	19.46	8.63	2.94	4.41	1.87	4.48	290752	12.58	0	1	26.46	5.14	31.43	29.54	5.60625	5.43507
213	1	1	213	351880	Guarulhos	2007	39	153.624	58	77.67	20486	52.61	5.25	0.53	10.26	15.37	30.79	17.02	16	6.75	2.6	4	2.29	3.92	1221979	14.02	1	1	18.42	4.29	40.42	35.02	6.35767	5.91777
214	1	1	214	351885	Guatapará	2007	0	0.847382	0	0.43	113	52.61	3.24	0.52	9	19.06	34.49	28.07	20.35	3.54	1.88	4.51	1.8	4.37	6966	8.85	0	0	14.67	3.83	17.42	94.1	4.17373	9.70052
215	1	1	215	351890	Guzolândia	2007	0	0.487432	0	0.25	65	52.66	4.58	0.42	5.84	25.62	58.46	15.25	38.46	0	0	6.2	2.14	5.06	4754	8.47	0	0	86.52	9.3	26.56	0	5.15364	0
216	1	1	216	351900	Herculândia	2007	0	0.809887	0	0.41	108	52.66	0.2	0.45	10.08	18.96	39.56	24.51	15.74	7.41	2.72	3.97	0.45	4.35	8696	9.07	0	0	11.7	3.42	6.32	100	2.51396	10
217	1	1	217	351905	Holambra	2007	0	1.19983	0	0.61	160	52.67	4.73	0.55	3.6	6.85	32.87	24.35	17.5	3.75	1.94	4.18	2.17	2.62	11299	9.33	0	0	19.93	4.46	32.23	100	5.67715	10
218	1	1	218	351907	Hortolândia	2007	4	17.6975	1	8.95	2360	52.69	3.9	0.43	6.59	14.86	33.11	13.75	16.69	6.57	2.56	4.09	1.97	3.85	192692	12.17	1	1	18.29	4.28	23.19	44.45	4.8156	6.66708
219	1	1	219	351910	Iacanga	2007	0	0.944868	0	0.48	126	52.7	0	0.4	2.94	13.44	38.22	3.87	21.43	1.59	1.26	4.63	0	3.67	10013	9.21	0	1	0	0	8.65	78.32	2.94109	8.84986
220	1	1	220	351920	Iacri	2007	0	0.517428	0	0.26	69	52.7	0	0.45	4.77	14.88	34.92	16.67	21.74	5.8	2.41	4.66	0	3.86	6419	8.77	0	1	0	0	5.3	100	2.30217	10
221	1	1	221	351925	Iaras	2007	0	0.412443	0	0.21	55	52.71	14.7	0.53	23.27	13.88	26.88	7.69	36.36	5.45	2.34	6.03	3.83	3.73	6376	8.76	1	0	18.75	4.33	5.16	100	2.27156	10
222	1	1	222	351930	Ibaté	2007	1	3.45702	0	1.75	461	52.71	3.58	0.4	9.82	22.04	40.17	23.81	24.51	3.04	1.74	4.95	1.89	4.69	30734	10.33	0	1	6.79	2.61	12.13	64.48	3.48281	8.02994
223	1	1	223	351940	Ibirá	2007	1	1.13234	1	0.57	151	52.72	4.05	0.49	3.96	15.46	44.95	14.37	23.84	1.32	1.15	4.88	2.01	3.93	10896	9.3	0	1	0	0	13.27	100	3.6428	10
224	1	1	224	351950	Ibirarema	2007	0	0.704902	0	0.36	94	52.72	4.58	0.44	6.69	17.92	38.69	15.28	22.34	4.26	2.06	4.73	2.14	4.23	6725	8.81	0	0	0	0	6.06	100	2.46171	10
225	1	1	225	351960	Ibitinga	2007	2	5.0468	0	2.55	673	52.73	3.59	0.45	4.04	11.51	46.26	11.5	18.13	2.67	1.64	4.26	1.89	3.39	53158	10.88	0	1	13.71	3.7	20.52	17.04	4.5299	4.12795
226	1	1	226	351970	Ibiúna	2007	0	8.40633	0	4.25	1121	52.74	9.13	0.5	9.75	14.45	45.64	26.98	20.43	9.72	3.12	4.52	3.02	3.8	71217	11.17	0	1	2.88	1.7	9.16	17.65	3.02655	4.20119
227	1	1	227	351980	Icém	2007	0	0.982363	0	0.5	131	52.75	3.74	0.45	4.85	12.38	27.89	16.49	22.14	1.53	1.24	4.71	1.93	3.52	7462	8.92	0	0	13.77	3.71	14.38	100	3.7921	10
228	1	1	228	351990	Iepê	2007	0	0.682405	0	0.35	91	52.77	1.64	0.46	9.26	23.5	41.78	6.52	25.27	4.4	2.1	5.03	1.28	4.85	7628	8.94	0	1	0	0	10.14	98.88	3.18434	9.94384
229	1	1	229	352000	Igaraçu do Tietê	2007	1	2.33218	0	1.18	311	52.78	2.55	0.37	3.88	20.82	41.98	30.24	27.97	1.61	1.27	5.29	1.6	4.56	23362	10.06	0	0	8.63	2.94	3.19	26.61	1.78606	5.15849
230	1	1	230	352010	Igarapava	2007	0	2.9021	0	1.47	387	52.8	1.32	0.67	3.63	23.98	38.28	21.94	24.81	3.88	1.97	4.98	1.15	4.9	27952	10.24	0	1	10.98	3.31	19.68	12.07	4.43621	3.47419
231	1	1	231	352020	Igaratá	2007	0	0.854881	0	0.43	114	52.82	7.84	0.43	8.02	10.72	34.18	19.53	21.05	6.14	2.48	4.59	2.8	3.27	8831	9.09	0	0	0	0	7.76	70.62	2.78568	8.40357
232	1	1	232	352030	Iguape	2007	0	3.23955	1	1.64	432	52.84	6.41	0.56	18.6	29.25	39.55	28.75	21.53	4.63	2.15	4.64	2.53	5.41	28841	10.27	0	1	24.43	4.94	7.9	94.33	2.81069	9.71236
233	1	1	233	352040	Ilhabela	2007	3	3.562	0	1.8	475	52.85	8.46	0.5	6.72	19.1	41.71	8.69	16.42	4.42	2.1	4.05	2.91	4.37	28196	10.25	0	1	11.58	3.4	8.67	100	2.94449	10
234	1	1	234	352042	Ilha Comprida	2007	0	0.854881	0	0.43	114	52.89	6.9	0.48	14.47	16.91	30.12	19.12	21.93	4.39	2.09	4.68	2.63	4.11	9025	9.11	0	0	12.06	3.47	4.21	100	2.05183	10
235	1	1	235	352044	Ilha Solteira	2007	0	1.91223	0	0.97	255	52.89	1.81	0.48	3.1	10.01	20.4	7.32	13.73	5.49	2.34	3.7	1.34	3.16	25064	10.13	0	1	4.03	2.01	21.87	81.76	4.67654	9.04212
236	1	1	236	352050	Indaiatuba	2007	2	19.4523	1	9.84	2594	52.9	2.85	0.49	3.53	11.72	31.82	17.06	15.15	1.97	1.4	3.89	1.69	3.42	201619	12.21	0	1	12.46	3.53	40	21.86	6.32456	4.67547
237	1	1	237	352060	Indiana	2007	0	0.412443	0	0.21	55	52.9	2.11	0.45	4.84	12.62	28.22	2.9	20	0	0	4.47	1.45	3.55	4825	8.48	0	0	20.55	4.53	11.31	100	3.36303	10
238	1	1	238	352070	Indiaporã	2007	0	0.329954	0	0.17	44	52.93	1.82	0.48	4.6	11.11	33.33	6.82	15.91	4.55	2.13	3.99	1.35	3.33	3903	8.27	0	1	0	0	7.2	97.62	2.68328	9.88028
239	1	1	239	352080	Inúbia Paulista	2007	0	0.262463	0	0.13	35	52.94	0	0.37	1.87	12.27	25.99	18.92	25.71	0	0	5.07	0	3.5	3630	8.2	0	0	0	0	4.72	100	2.17256	10
240	1	1	240	352090	Ipauçu	2007	0	1.60478	0	0.81	214	52.94	1.47	0.48	4.81	20.37	32.21	3.91	21.96	4.21	2.05	4.69	1.21	4.51	13663	9.52	0	1	14.97	3.87	6.24	51.49	2.498	7.17565
241	1	1	241	352100	Iperó	2007	0	2.66213	0	1.35	355	52.95	3.08	0.41	9.05	16.71	35.87	15.32	20.85	3.38	1.84	4.57	1.76	4.09	28300	10.25	0	0	23.82	4.88	16.16	76.38	4.01995	8.73957
242	1	1	242	352110	Ipeúna	2007	0	0.569921	0	0.29	76	52.95	3.17	0.47	4.71	11.83	36.56	30.7	32.89	3.95	1.99	5.74	1.78	3.44	6016	8.7	0	0	0	0	23.93	100	4.89183	10
243	1	1	243	352115	Ipiguá	2007	0	0.299958	0	0.15	40	52.95	1.28	0.38	5.13	18	37.43	14	17.5	2.5	1.58	4.18	1.13	4.24	4463	8.4	0	0	0	0	10.87	100	3.29697	10
244	1	1	244	352120	Iporanga	2007	0	0.487432	0	0.25	65	52.98	1.16	0.53	22.58	14.38	28.31	38.36	23.08	6.15	2.48	4.8	1.08	3.79	4299	8.37	0	0	22.71	4.77	3.08	100	1.75499	10
245	1	1	245	352130	Ipuã	2007	0	1.78475	0	0.9	238	52.99	3.7	0.6	5.27	13.29	31.58	25.42	23.53	0	0	4.85	1.92	3.65	14148	9.56	0	1	7.4	2.72	24.17	26.56	4.9163	5.15364
246	1	1	246	352140	Iracemápolis	2007	0	2.00222	0	1.01	267	53	2.79	0.45	11	15.33	35.81	9.61	14.23	3.37	1.84	3.77	1.67	3.92	20029	9.9	0	0	10.75	3.28	53.05	51.45	7.28354	7.17287
247	1	1	247	352150	Irapuã	2007	0	0.764894	0	0.39	102	53.02	5.41	0.36	4.4	12.92	43.36	16	16.67	2.94	1.71	4.08	2.33	3.59	7275	8.89	0	0	0	0	4.97	97.51	2.22935	9.87472
248	1	1	248	352160	Irapuru	2007	0	0.487432	0	0.25	65	53.02	3.22	0.45	10.26	32.03	48.94	8.06	16.92	4.62	2.15	4.11	1.79	5.66	7789	8.96	1	0	38.82	6.23	4.13	100	2.03224	10
249	1	1	249	352170	Itaberá	2007	0	1.78475	0	0.9	238	53.05	3.88	0.52	20.23	23.87	44.29	11.65	28.57	0.42	0.65	5.35	1.97	4.89	17858	9.79	0	1	10.95	3.31	1.76	100	1.32665	10
250	1	1	250	352180	Itaí	2007	0	2.54215	0	1.29	339	53.05	3.03	0.46	8.06	25.43	50.39	26.51	26.84	3.83	1.96	5.18	1.74	5.04	24008	10.09	1	1	12.95	3.6	4.7	60.21	2.16795	7.75951
251	1	1	251	352190	Itajobi	2007	0	1.05735	0	0.53	141	53.06	3.86	0.39	3.84	16.4	37.07	8.78	13.48	0	0	3.67	1.96	4.05	14556	9.59	0	1	20.71	4.55	13.76	100	3.70945	10
252	1	1	252	352200	Itaju	2007	0	0.254965	0	0.13	34	53.07	8.57	0.38	4.34	13.18	46.12	12.5	20.59	2.94	1.71	4.54	2.93	3.63	3246	8.09	0	0	0	0	4.74	100	2.17715	10
253	1	1	253	352210	Itanhaém	2007	0	9.71865	2	4.91	1296	53.07	3.37	0.51	11.66	19.42	35.45	20.22	20.91	9.1	3.02	4.57	1.83	4.41	87057	11.37	0	1	19.37	4.4	13.83	55.79	3.71887	7.46927
254	1	1	254	352215	Itaóca	2007	0	0.299958	0	0.15	40	53.08	1.72	0.55	26.75	16.96	39.79	27.91	25	0	0	5	1.31	4.12	3228	8.08	0	0	30.61	5.53	1.45	100	1.20416	10
255	1	1	255	352220	Itapecerica da Serra	2007	5	23.1718	0	11.72	3090	53.08	4.6	0.48	10.42	18.72	37.83	20.41	18.45	5.92	2.43	4.29	2.14	4.33	152614	11.94	1	1	10.24	3.2	23.09	22	4.80521	4.69042
256	1	1	256	352230	Itapetininga	2007	6	16.3927	6	8.29	2186	53.08	5.07	0.5	6.66	20.04	38.69	16.92	20.36	4.48	2.12	4.51	2.25	4.48	144377	11.88	0	1	11.51	3.39	15.41	57.44	3.92556	7.57892
257	1	1	257	352240	Itapeva	2007	6	11.1734	0	5.65	1490	53.09	3.75	0.54	11.84	19.37	34.5	11.4	23.56	3.36	1.83	4.85	1.94	4.4	87753	11.38	0	1	5.75	2.4	11.17	70.37	3.34215	8.38868
258	1	1	258	352250	Itapevi	2007	5	28.646	4	14.48	3820	53.09	4.62	0.47	12.89	20.12	38.32	21.31	19.06	6.26	2.5	4.37	2.15	4.49	200769	12.21	0	1	19.58	4.42	20.23	30.98	4.49778	5.56597
259	1	1	259	352260	Itapira	2007	0	5.43674	0	2.75	725	53.11	7.58	0.46	4.65	12.1	30.48	12.25	17.66	5.52	2.35	4.2	2.75	3.48	68537	11.14	0	1	22.34	4.73	23.98	59.65	4.89694	7.72334
260	1	1	260	352265	Itapirapuã Paulista	2007	0	0.57742	0	0.29	77	53.13	1.46	0.54	33.95	19.11	31.41	15.09	24.68	1.3	1.14	4.97	1.21	4.37	3880	8.26	0	0	0	0	2.63	100	1.62173	10
261	1	1	261	352270	Itápolis	2007	0	3.53201	0	1.79	471	53.13	5.34	0.45	3.64	12.73	37.85	21.24	20.17	3.4	1.84	4.49	2.31	3.57	40051	10.6	0	1	5.06	2.25	11.91	33.19	3.45109	5.76108
262	1	1	262	352280	Itaporanga	2007	0	1.61977	0	0.82	216	53.14	3.82	0.54	12.96	21.35	47.05	26.94	25	18.98	4.36	5	1.95	4.62	14549	9.59	0	1	20.63	4.54	2.74	0	1.65529	0
263	1	1	263	352290	Itapuí	2007	0	1.4098	0	0.71	188	53.15	5.99	0.42	4.25	20.76	50.05	16.22	12.77	3.19	1.79	3.57	2.45	4.56	12173	9.41	0	1	0	0	6.66	100	2.5807	10
264	1	1	264	352300	Itapura	2007	0	0.35995	0	0.18	48	53.15	8.94	0.48	12.76	22.73	43.18	20.97	22.92	0	0	4.79	2.99	4.77	4357	8.38	0	0	23.96	4.89	5.34	100	2.31084	10
265	1	1	265	352310	Itaquaquecetuba	2007	5	40.9818	8	20.72	5465	53.16	5.34	0.46	13.96	19.83	36.93	21.17	20.66	7.74	2.78	4.55	2.31	4.45	321770	12.68	0	1	15.96	3.99	19.59	21.35	4.42606	4.62061
266	1	1	266	352320	Itararé	2007	1	5.36925	0	2.71	716	53.17	3.72	0.49	15.72	22.01	41.42	9.57	25.98	0.42	0.65	5.1	1.93	4.69	47934	10.78	0	1	12.54	3.54	3.62	64.15	1.90263	8.00937
267	1	1	267	352330	Itariri	2007	0	1.15484	0	0.58	154	53.18	5.28	0.53	22.34	21.53	36.2	29.53	30.52	4.55	2.13	5.52	2.3	4.64	15471	9.65	0	0	0	0	8.46	100	2.90861	10
268	1	1	268	352340	Itatiba	2007	1	9.42619	1	4.77	1257	53.19	4.04	0.5	4.57	12.44	33.94	10.04	13.05	2.23	1.49	3.61	2.01	3.53	101471	11.53	0	1	11.54	3.4	34.49	57.55	5.87282	7.58617
269	1	1	269	352350	Itatinga	2007	1	2.59464	1	1.31	346	53.19	2.7	0.43	7.98	15.66	39.83	14.34	26.59	2.6	1.61	5.16	1.64	3.96	18052	9.8	1	1	23.12	4.81	10.46	0	3.23419	0
270	1	1	270	352360	Itirapina	2007	1	1.28232	0	0.65	171	53.2	3.7	0.49	5.6	24.29	46	10.67	22.22	2.34	1.53	4.71	1.92	4.93	15524	9.65	1	1	33.92	5.82	10.77	98.22	3.28177	9.9106
271	1	1	271	352370	Itirapuã	2007	0	0.659908	0	0.33	88	53.2	3.08	0.44	9.63	16.79	35.58	2.9	10.23	3.41	1.85	3.2	1.75	4.1	5914	8.69	0	0	0	0	14.21	0	3.76962	0
272	1	1	272	352380	Itobi	2007	0	0.64491	0	0.33	86	53.2	3.13	0.41	3.19	12.02	40.37	17.05	27.91	2.33	1.52	5.28	1.77	3.47	7546	8.93	0	0	13.25	3.64	15.94	0	3.99249	0
273	1	1	273	352390	Itu	2007	7	17.3526	0	8.77	2314	53.21	5.64	0.54	5.79	15.18	33.86	18.9	17.72	5.01	2.24	4.21	2.37	3.9	154147	11.95	0	1	26.24	5.12	35.88	25.21	5.98999	5.02096
274	1	1	274	352400	Itupeva	2007	0	4.67935	0	2.37	624	53.21	7.76	0.45	6.13	12.49	36.38	12.88	14.58	3.69	1.92	3.82	2.79	3.53	44859	10.71	0	1	12.9	3.59	37.91	42.25	6.15711	6.5
275	1	1	275	352410	Ituverava	2007	0	3.83947	0	1.94	512	53.22	5.56	0.53	3.7	17.31	29.94	16.96	18.55	2.15	1.47	4.31	2.36	4.16	38695	10.56	0	1	23.58	4.86	25.56	100	5.05569	10
276	1	1	276	352420	Jaborandi	2007	0	0.524927	0	0.27	70	53.22	9.35	0.4	3.63	18.18	43.14	18.37	21.43	1.43	1.2	4.63	3.06	4.26	6592	8.79	0	0	0	0	13.96	100	3.73631	10
277	1	1	277	352430	Jaboticabal	2007	1	6.41911	1	3.25	856	53.23	2.24	0.53	5.26	17.89	34.51	15.77	16.47	3.27	1.81	4.06	1.5	4.23	71662	11.18	0	1	19.82	4.45	46.6	37.33	6.82642	6.10983
278	1	1	278	352440	Jacareí	2007	8	23.1868	2	11.72	3092	53.24	3.44	0.5	6.25	18.33	36.15	11.44	17.17	5.37	2.32	4.14	1.86	4.28	211214	12.26	0	1	21.89	4.68	38.95	18.93	6.24099	4.35086
279	1	1	279	352450	Jaci	2007	0	0.479933	0	0.24	64	53.25	0.6	0.36	2.21	17.29	35.03	19.18	21.88	1.56	1.25	4.68	0.78	4.16	5657	8.64	0	1	0	0	34.7	100	5.89067	10
280	1	1	280	352460	Jacupiranga	2007	0	1.96473	0	0.99	262	53.27	5.53	0.53	15.65	23.49	41.74	25	20.23	22.52	4.75	4.5	2.35	4.85	17208	9.75	0	0	11.6	3.41	8.01	70.37	2.83019	8.38868
281	1	1	281	352470	Jaguariúna	2007	1	4.82933	0	2.44	644	53.3	4.16	0.5	3.95	12.13	31.64	15.94	14.6	1.55	1.25	3.82	2.04	3.48	44311	10.7	0	1	27.7	5.26	40.9	43.13	6.39531	6.56734
282	1	1	282	352480	Jales	2007	4	3.53951	0	1.79	472	53.3	2.44	0.46	4.4	9.21	25.38	10.07	12.5	0.42	0.65	3.54	1.56	3.03	47012	10.76	0	1	10.67	3.27	13.52	76.04	3.67696	8.72009
283	1	1	283	352490	Jambeiro	2007	0	0.479933	0	0.24	64	53.3	3.04	0.49	4.3	14.94	39.39	10.14	18.75	4.69	2.17	4.33	1.74	3.86	5349	8.58	0	0	0	0	41.18	76.41	6.41716	8.74128
284	1	1	284	352500	Jandira	2007	0	12.1483	1	6.14	1620	53.3	4.75	0.49	6.53	13.74	32.8	20.95	18.4	2.78	1.67	4.29	2.18	3.71	108344	11.59	0	1	19.32	4.4	28.17	20.12	5.30754	4.48553
285	1	1	285	352510	Jardinópolis	2007	1	3.86196	0	1.95	515	53.31	3.02	0.51	8.97	24.86	40.44	15.37	20	4.85	2.2	4.47	1.74	4.99	37661	10.54	0	1	19.71	4.44	27.53	60.65	5.2469	7.78781
286	1	1	286	352520	Jarinu	2007	0	2.60964	0	1.32	348	53.32	5.5	0.47	4.64	12.66	41.71	19.27	20.69	4.6	2.14	4.55	2.35	3.56	23847	10.08	0	0	9.2	3.03	16.14	30.56	4.01746	5.52811
287	1	1	287	352530	Jaú	2007	1	13.4606	0	6.81	1795	53.36	4.61	0.46	3.67	12.27	41.1	10.06	17.6	1.78	1.34	4.2	2.15	3.5	131040	11.78	1	1	11.97	3.46	15.7	85.6	3.96232	9.25203
288	1	1	288	352540	Jeriquara	2007	0	0.247466	0	0.13	33	53.39	2.69	0.42	7.79	17.5	38.93	3.23	21.21	0	0	4.61	1.64	4.18	3160	8.06	0	0	0	0	12.21	100	3.49428	10
289	1	1	289	352550	Joanópolis	2007	0	1.13234	0	0.57	151	53.4	5.22	0.44	7.66	15.91	38.67	14.5	25.17	1.99	1.41	5.02	2.29	3.99	11768	9.37	0	1	0	0	15.51	0	3.93827	0
290	1	1	290	352560	João Ramalho	2007	0	0.389946	0	0.2	52	53.4	1.91	0.42	5.88	14.4	37.02	12.5	40.38	9.62	3.1	6.35	1.38	3.79	4150	8.33	0	0	0	0	19.06	100	4.36578	10
291	1	1	291	352570	José Bonifácio	2007	0	2.92459	0	1.48	390	53.43	3.36	0.46	2.08	14.41	37.53	17.55	17.44	2.56	1.6	4.18	1.83	3.8	32763	10.4	0	1	19.01	4.36	18.39	38.35	4.28836	6.19274
292	1	1	292	352580	Júlio Mesquita	2007	0	0.397445	0	0.2	53	53.43	1.13	0.42	9.73	19.42	40.53	25.76	26.42	7.55	2.75	5.14	1.06	4.41	4430	8.4	0	0	0	0	3.91	100	1.97737	10
293	1	1	293	352585	Jumirim	2007	0	0.239967	0	0.12	32	53.43	1.03	0.4	3.36	12.96	44.13	2.94	21.88	3.13	1.77	4.68	1.02	3.6	2798	7.94	0	0	0	0	13.97	100	3.73765	10
294	1	1	294	352590	Jundiaí	2007	1	37.2698	2	18.84	4970	53.45	2.82	0.54	3.44	13.75	31.61	11.43	12.7	3.12	1.77	3.56	1.68	3.71	370126	12.82	1	1	16.03	4	59.91	35.37	7.74016	5.94727
295	1	1	295	352600	Junqueirópolis	2007	1	1.61228	2	0.82	215	53.46	2.18	0.44	4.43	11.5	28.71	8.06	20	1.86	1.36	4.47	1.48	3.39	18726	9.84	1	1	32.99	5.74	6.02	83.71	2.45357	9.14932
296	1	1	296	352610	Juquiá	2007	0	2.31718	0	1.17	309	53.46	3.31	0.49	17.2	24.82	43.15	15.66	21.68	7.77	2.79	4.66	1.82	4.98	19246	9.87	0	1	20.16	4.49	9.36	72.57	3.05941	8.5188
297	1	1	297	352620	Juquitiba	2007	1	3.31454	0	1.68	442	53.46	3.6	0.52	11.94	17.17	35.16	25.61	19.91	7.69	2.77	4.46	1.9	4.14	28737	10.27	0	1	24.73	4.97	6.96	79.66	2.63818	8.92525
298	1	1	298	352630	Lagoinha	2007	0	0.374948	0	0.19	50	53.46	1.39	0.49	8.61	12.61	37.61	0	24	2	1.41	4.9	1.18	3.55	4841	8.48	0	0	0	0	3.59	100	1.89473	10
299	1	1	299	352640	Laranjal Paulista	2007	2	2.56464	0	1.3	342	53.46	4.06	0.42	4.52	20.06	47.93	23.81	19.3	2.63	1.62	4.39	2.02	4.48	25251	10.14	0	1	8.21	2.87	19.92	57.87	4.46318	7.60723
300	1	1	300	352650	Lavínia	2007	0	0.449937	0	0.23	60	53.47	5.41	0.39	5.74	24.26	39.82	18.18	20	5	2.24	4.47	2.32	4.93	8779	9.08	1	0	52.19	7.22	3.67	70.34	1.91572	8.38689
301	1	1	301	352660	Lavrinhas	2007	0	0.884877	0	0.45	118	53.48	4.24	0.58	23	19.22	29.34	15.31	17.8	1.69	1.3	4.22	2.06	4.38	6590	8.79	0	0	31.09	5.58	9.94	100	3.15278	10
302	1	1	302	352670	Leme	2007	0	9.73364	0	4.92	1298	53.48	4.31	0.48	4.43	18.52	39	12.76	21.65	4.24	2.06	4.65	2.08	4.3	91756	11.43	0	1	19.19	4.38	26.7	60.15	5.1672	7.75564
303	1	1	303	352680	Lençóis Paulista	2007	1	6.11915	0	3.09	816	53.49	3.19	0.44	3.26	17.2	35.88	4.71	16.42	2.94	1.71	4.05	1.79	4.15	61428	11.03	0	1	1.68	1.3	37.82	52.64	6.1498	7.25534
304	1	1	304	352690	Limeira	2007	9	26.5013	1	13.4	3534	53.5	4.99	0.5	5.66	14.15	33.8	14.67	16.24	4.22	2.05	4.03	2.23	3.76	276022	12.53	1	1	11.92	3.45	41.07	30.85	6.40859	5.55428
305	1	1	305	352700	Lindóia	2007	0	0.539925	0	0.27	72	53.5	1.48	0.41	1.69	14.92	36.63	24.68	16.67	6.94	2.64	4.08	1.22	3.86	6712	8.81	0	0	0	0	6.95	100	2.63629	10
306	1	1	306	352710	Lins	2007	0	6.4341	1	3.25	858	53.51	5.3	0.46	3.99	14.79	29.61	12.43	13.75	4.2	2.05	3.71	2.3	3.85	71432	11.18	1	1	20.05	4.48	50.31	38.03	7.09295	6.16685
307	1	1	307	352720	Lorena	2007	2	9.37369	2	4.74	1250	53.52	1.93	0.53	8.76	20.67	32.65	15.52	19.2	5.04	2.24	4.38	1.39	4.55	82537	11.32	0	1	25.85	5.08	26.08	53.57	5.10686	7.31915
308	1	1	308	352725	Lourdes	2007	0	0.112484	0	0.06	15	53.52	2.11	0.38	6	11.93	37.5	3.57	20	0	0	4.47	1.45	3.45	2128	7.66	0	0	0	0	10	100	3.16228	10
309	1	1	309	352730	Louveira	2007	0	4.3194	0	2.18	576	53.54	5.31	0.52	4.41	12.9	39.82	10.28	17.01	4.17	2.04	4.12	2.31	3.59	37125	10.52	0	1	6.1	2.47	40.87	22.84	6.39296	4.77912
310	1	1	310	352740	Lucélia	2007	0	1.66477	0	0.84	222	53.54	2.67	0.47	4.3	15.52	31.56	17.7	19.37	2.7	1.64	4.4	1.63	3.94	19882	9.9	1	1	20.56	4.53	5.81	66.65	2.41039	8.16395
311	1	1	311	352750	Lucianópolis	2007	0	0.187474	0	0.09	25	53.54	1.9	0.52	2.71	11.98	30.54	21.74	32	8	2.83	5.66	1.38	3.46	2249	7.72	0	0	89.65	9.47	4.88	100	2.20907	10
312	1	1	312	352760	Luís Antônio	2007	0	1.25233	0	0.63	167	53.54	1.62	0.43	5.25	13.02	28.69	13.53	18.56	4.79	2.19	4.31	1.27	3.61	11286	9.33	0	0	29.97	5.47	16.19	100	4.02368	10
313	1	1	313	352770	Luiziânia	2007	0	0.517428	0	0.26	69	53.55	5.28	0.36	3.77	23.49	47.94	17.44	30.43	0	0	5.52	2.3	4.85	5030	8.52	0	1	20.86	4.57	3.09	100	1.75784	10
314	1	1	314	352780	Lupércio	2007	0	0.494931	0	0.25	66	53.58	1.15	0.41	4.95	16.22	45.21	31.82	18.18	4.55	2.13	4.26	1.07	4.03	4353	8.38	0	0	0	0	2.01	100	1.41774	10
315	1	1	315	352790	Lutécia	2007	0	0.307457	0	0.16	41	53.58	1.92	0.43	7.56	25.73	36.1	9.3	17.07	2.44	1.56	4.13	1.39	5.07	2714	7.91	0	0	0	0	3.11	100	1.76352	10
316	1	1	316	352800	Macatuba	2007	0	1.85974	0	0.94	248	53.58	3.61	0.55	2.41	13.06	32.26	14.68	22.18	3.63	1.91	4.71	1.9	3.61	16259	9.7	0	1	0	0	12.82	96.33	3.5805	9.81478
317	1	1	317	352810	Macaubal	2007	0	0.532426	0	0.27	71	53.59	1.83	0.43	2.62	11.99	28.75	18.31	29.58	0	0	5.44	1.35	3.46	7663	8.94	0	0	0	0	12.62	40.6	3.55246	6.37181
318	1	1	318	352820	Macedônia	2007	0	0.209971	0	0.11	28	53.63	1.83	0.43	2.83	3.85	18.88	4.55	10.71	3.57	1.89	3.27	1.35	1.96	3664	8.21	0	0	26.94	5.19	5.48	95.38	2.34094	9.76627
319	1	1	319	352830	Magda	2007	0	0.277461	0	0.14	37	53.64	0	0.44	4.35	10.64	30.21	7.69	24.32	2.7	1.64	4.93	0	3.26	3200	8.07	0	0	30.84	5.55	11.38	0	3.37343	0
320	1	1	320	352840	Mairinque	2007	0	5.44424	0	2.75	726	53.64	3.8	0.48	10.38	17.72	34.21	20.09	17.77	5.51	2.35	4.22	1.95	4.21	43223	10.67	0	1	16.59	4.07	34.51	87.19	5.87452	9.33756
321	1	1	321	352850	Mairiporã	2007	2	8.36883	1	4.23	1116	53.65	6.69	0.58	9.43	18.05	32.05	17.31	17.29	7.08	2.66	4.16	2.59	4.25	80956	11.3	0	1	13.41	3.66	21.57	27.59	4.64435	5.25262
322	1	1	322	352860	Manduri	2007	0	0.772392	0	0.39	103	53.68	6.35	0.48	1.78	16.73	36.41	13.48	26.21	3.88	1.97	5.12	2.52	4.09	8992	9.1	0	1	11.39	3.37	3.74	0	1.93391	0
323	1	1	323	352870	Marabá Paulista	2007	0	0.239967	0	0.12	32	53.69	0	0.4	7.22	24.64	43.77	17.14	25	0	0	5	0	4.96	4812	8.48	0	0	66.99	8.18	3.72	100	1.92873	10
324	1	1	324	352880	Maracaí	2007	0	1.28982	0	0.65	172	53.69	0.68	0.43	3.43	14.64	25.53	16.85	23.26	2.91	1.7	4.82	0.82	3.83	13332	9.5	0	1	0	0	3.31	67.16	1.81934	8.19512
325	1	1	325	352885	Marapoama	2007	0	0.104985	0	0.05	14	53.7	5.33	0.42	6.12	12.57	40.84	3.33	21.43	0	0	4.63	2.31	3.54	2633	7.88	0	0	0	0	20.67	0	4.54643	0
326	1	1	326	352890	Mariápolis	2007	0	0.232468	0	0.12	31	53.7	2.49	0.38	6.06	18.18	48.79	6.52	6.45	3.23	1.8	2.54	1.58	4.26	3916	8.27	0	0	0	0	2.31	86.06	1.51987	9.27685
327	1	1	327	352900	Marília	2007	4	20.0072	1	10.12	2668	53.71	2.86	0.51	4.67	15.07	29.08	19.02	14.81	2.4	1.55	3.85	1.69	3.88	216745	12.29	1	1	18.47	4.3	27.94	74.23	5.28583	8.61568
328	1	1	328	352910	Marinópolis	2007	0	0.172476	0	0.09	23	53.71	0	0.43	3.41	9.44	28.33	4.17	26.09	0	0	5.11	0	3.07	2113	7.66	0	0	0	0	2.38	100	1.54272	10
329	1	1	329	352920	Martinópolis	2007	0	2.37717	0	1.2	317	53.71	3.55	0.46	7.53	24.26	36.34	17.11	18.3	4.42	2.1	4.28	1.88	4.93	24219	10.09	1	1	38.08	6.17	12.1	90.66	3.47851	9.52155
330	1	1	330	352930	Matão	2007	1	7.154	1	3.62	954	53.71	3.89	0.53	5.4	17.05	33.44	10.22	17.4	0.63	0.79	4.17	1.97	4.13	76786	11.25	0	1	26.45	5.14	43.96	42.63	6.63023	6.52917
331	1	1	331	352940	Mauá	2007	31	46.4335	10	23.48	6192	53.75	3.97	0.46	8.16	17.6	33.94	13.8	16.15	4.55	2.13	4.02	1.99	4.2	417064	12.94	1	1	12.44	3.53	38.87	54.39	6.23458	7.37496
332	1	1	332	352950	Mendonça	2007	0	0.344952	0	0.17	46	53.75	3.28	0.37	4.18	11.82	27.67	13.56	21.74	2.17	1.47	4.66	1.81	3.44	4640	8.44	0	0	22.94	4.79	13.14	87.34	3.62491	9.34559
333	1	1	333	352960	Meridiano	2007	0	0.277461	0	0.14	37	53.75	0	0.41	3.96	17.38	36.17	10.42	10.81	5.41	2.32	3.29	0	4.17	3855	8.26	0	0	0	0	12.52	82.08	3.53836	9.0598
334	1	1	334	352965	Mesópolis	2007	0	0.179975	0	0.09	24	53.75	6.45	0.38	5.89	14.47	31.58	18.18	12.5	4.17	2.04	3.54	2.54	3.8	1886	7.54	0	0	0	0	3.04	100	1.74356	10
335	1	1	335	352970	Miguelópolis	2007	0	2.29468	0	1.16	306	53.77	1.06	0.46	6.02	22.79	40.32	7.97	22.55	1.31	1.14	4.75	1.03	4.77	20451	9.93	0	1	14.96	3.87	11.43	68.28	3.38083	8.26317
336	1	1	336	352980	Mineiros do Tietê	2007	0	1.01986	0	0.52	136	53.77	4.72	0.4	3.15	15.79	46.53	17.45	25.74	1.47	1.21	5.07	2.17	3.97	12038	9.4	0	0	0	0	5.35	26.86	2.31301	5.18266
337	1	1	337	352990	Miracatu	2007	0	3.32204	0	1.68	443	53.78	4.67	0.51	19.2	24.65	42.65	23.57	27.09	8.35	2.89	5.2	2.16	4.96	20592	9.93	0	1	14.08	3.75	4.25	62.64	2.06155	7.91454
338	1	1	338	353000	Mira Estrela	2007	0	0.157478	0	0.08	21	53.8	3.31	0.43	7.83	8.56	19.37	10.81	4.76	9.52	3.09	2.18	1.82	2.93	2820	7.94	0	0	0	0	5.28	100	2.29783	10
339	1	1	339	353010	Mirandópolis	2007	2	2.33218	2	1.18	311	53.8	4.17	0.47	6.15	17.55	33.17	15.65	21.22	4.18	2.04	4.61	2.04	4.19	27483	10.22	1	1	33.29	5.77	8.25	25.51	2.87228	5.05074
340	1	1	340	353020	Mirante do Paranapanema	2007	0	1.32732	0	0.67	177	53.8	6.62	0.51	16.45	15.47	30.24	15.83	20.34	4.52	2.13	4.51	2.57	3.93	17059	9.74	0	0	5.95	2.44	7.43	100	2.7258	10
341	1	1	341	353030	Mirassol	2007	0	4.62686	0	2.34	617	53.8	4.22	0.47	9.06	17.45	35.43	14.3	17.67	3.4	1.84	4.2	2.05	4.18	53792	10.89	0	1	24.94	4.99	38.95	35.45	6.24099	5.95399
342	1	1	342	353040	Mirassolândia	2007	0	0.382447	0	0.19	51	53.81	0	0.4	4.06	19.88	46.18	7.32	25.49	0	0	5.05	0	4.46	4295	8.37	0	0	0	0	9.05	0	3.00832	0
343	1	1	343	353050	Mococa	2007	0	6.20164	0	3.14	827	53.84	4.41	0.54	4.75	14.42	26.95	16.89	16.69	4.72	2.17	4.08	2.1	3.8	66290	11.1	0	1	9.04	3.01	37.41	28.14	6.11637	5.30471
344	1	1	344	353060	Moji das Cruzes	2007	11	43.269	3	21.88	5770	53.86	2.93	0.55	8.71	16.12	31.13	22.46	17.87	5.25	2.29	4.23	1.71	4.01	387779	12.87	1	1	16.46	4.06	33.28	30.93	5.76888	5.56147
345	1	1	345	353070	Mogi Guaçu	2007	2	13.6331	2	6.89	1818	53.87	2.74	0.45	4.07	17.29	36.42	10.55	16.01	3.14	1.77	4	1.66	4.16	137245	11.83	0	1	19.48	4.41	39.53	17.06	6.28729	4.13038
346	1	1	346	353080	Moji-Mirim	2007	3	8.53381	0	4.31	1138	53.87	3.85	0.5	6.44	16.56	30.99	15.34	17.31	4.04	2.01	4.16	1.96	4.07	86505	11.37	0	1	25.88	5.09	33.9	7.35	5.82237	2.71109
347	1	1	347	353090	Mombuca	2007	0	0.404944	0	0.2	54	53.88	4.12	0.65	17.35	14.43	35.74	19.57	16.67	3.7	1.92	4.08	2.03	3.8	3266	8.09	0	0	0	0	12.78	99.02	3.57491	9.95088
348	1	1	348	353100	Monções	2007	0	0.127482	0	0.06	17	53.89	2.13	0.43	4.64	8.06	19.35	6.9	11.76	0	0	3.43	1.46	2.84	2132	7.66	0	0	47.39	6.88	15.93	100	3.99124	10
349	1	1	349	353110	Mongaguá	2007	0	4.93431	0	2.49	658	53.93	4.57	0.52	12.75	19.82	35.01	24.3	24.01	20.06	4.48	4.9	2.14	4.45	46293	10.74	1	1	16.31	4.04	12.1	44.06	3.47851	6.63777
350	1	1	350	353120	Monte Alegre do Sul	2007	0	0.532426	0	0.27	71	53.93	1.86	0.48	2.38	15.65	35.61	15.07	16.9	2.82	1.68	4.11	1.36	3.96	7152	8.88	0	0	0	0	15.71	100	3.96358	10
351	1	1	351	353130	Monte Alto	2007	1	3.90696	0	1.98	521	53.95	2.78	0.42	2.48	12.67	27.32	10.16	17.85	0.96	0.98	4.22	1.67	3.56	46642	10.75	0	1	41.45	6.44	47.27	39.05	6.87532	6.249
352	1	1	352	353140	Monte Aprazível	2007	1	1.85224	0	0.94	247	53.96	2.34	0.51	2.14	8.95	27.78	14.12	17	0.81	0.9	4.12	1.53	2.99	21746	9.99	0	1	19.37	4.4	30.32	100	5.50636	10
353	1	1	353	353150	Monte Azul Paulista	2007	0	2.03972	0	1.03	272	53.96	1.46	0.47	2.36	12.74	29.99	16.81	20.59	2.57	1.6	4.54	1.21	3.57	18931	9.85	0	1	31.21	5.59	25.1	0	5.00999	0
354	1	1	354	353160	Monte Castelo	2007	0	0.239967	0	0.12	32	53.96	0	0.39	4.33	11.97	30.42	16.95	21.88	3.13	1.77	4.68	0	3.46	4063	8.31	0	0	0	0	8.81	100	2.96816	10
355	1	1	355	353170	Monteiro Lobato	2007	0	0.314956	0	0.16	42	54.01	6.08	0.5	11.38	16.72	36.66	20	19.05	4.76	2.18	4.36	2.47	4.09	4120	8.32	0	0	0	0	9.59	100	3.09677	10
356	1	1	356	353180	Monte Mor	2007	0	5.70671	0	2.89	761	54.01	4.17	0.46	7.66	17.39	36.09	17.33	22.86	6.7	2.59	4.78	2.04	4.17	48949	10.8	0	1	11.03	3.32	23.91	68.08	4.88979	8.25106
357	1	1	357	353190	Morro Agudo	2007	0	3.64449	0	1.84	486	54.03	6.63	0.46	6.09	23.5	43.62	11.53	28.6	0.82	0.91	5.35	2.58	4.85	29116	10.28	0	1	7.15	2.67	13.77	82.59	3.7108	9.0879
358	1	1	358	353200	Morungaba	2007	0	1.27482	0	0.64	170	54.04	4.43	0.45	9.76	11.13	34.82	17.49	22.35	0.59	0.77	4.73	2.1	3.34	11769	9.37	0	1	17.84	4.22	29.66	45.93	5.4461	6.77717
359	1	1	359	353205	Motuca	2007	0	0.404944	0	0.2	54	54.04	1.98	0.48	20	20.92	31.38	15.69	12.96	0	0	3.6	1.41	4.57	4290	8.36	0	0	0	0	70.93	100	8.422	10
360	1	1	360	353210	Murutinga do Sul	2007	0	0.247466	0	0.13	33	54.04	2.25	0.44	7.21	10.1	29.29	4.08	6.06	6.06	2.46	2.46	1.5	3.18	4186	8.34	0	1	24.25	4.92	7.89	100	2.80891	10
361	1	1	361	353215	Nantes	2007	0	0.269962	0	0.14	36	54.04	2.37	0.35	4.47	19.67	34.73	10.53	19.44	0	0	4.41	1.54	4.43	2707	7.9	0	0	0	0	4.2	100	2.04939	10
362	1	1	362	353220	Narandiba	2007	0	0.524927	0	0.27	70	54.05	2.26	0.37	4.57	17.21	35.12	17.39	15.71	0	0	3.96	1.5	4.15	4288	8.36	0	0	24.38	4.94	4.76	100	2.18174	10
363	1	1	363	353230	Natividade da Serra	2007	0	0.629912	1	0.32	84	54.05	8.62	0.52	19.86	20.96	41.35	34.33	20.24	11.9	3.45	4.5	2.94	4.58	6678	8.81	0	0	0	0	3.89	88.15	1.97231	9.38882
364	1	1	364	353240	Nazaré Paulista	2007	0	1.4623	0	0.74	195	54.05	7.02	0.47	12.13	20.04	40.74	21.79	17.95	8.21	2.86	4.24	2.65	4.48	16414	9.71	0	1	6.31	2.51	8.47	0	2.91033	0
365	1	1	365	353250	Neves Paulista	2007	0	0.532426	0	0.27	71	54.08	3.16	0.41	1.28	10.92	29.18	12.2	18.31	0	0	4.28	1.78	3.3	8772	9.08	0	0	11.31	3.36	24.77	100	4.97695	10
366	1	1	366	353260	Nhandeara	2007	0	0.712401	0	0.36	95	54.09	2.17	0.5	4.56	12.15	30.36	7.89	10.53	1.05	1.03	3.24	1.47	3.49	10725	9.28	0	1	18.92	4.35	19.83	100	4.45309	10
367	1	1	367	353270	Nipoã	2007	0	0.457436	0	0.23	61	54.09	1.69	0.37	4.03	19.6	47.44	18.84	16.39	3.28	1.81	4.05	1.3	4.43	4274	8.36	0	0	0	0	11.53	0	3.39559	0
368	1	1	368	353280	Nova Aliança	2007	0	0.449937	0	0.23	60	54.09	2.86	0.39	3.1	20.91	36.36	16.13	15	8.33	2.89	3.87	1.69	4.57	5891	8.68	0	0	18.06	4.25	14.18	100	3.76563	10
369	1	1	369	353282	Nova Campina	2007	0	1.22233	0	0.62	163	54.1	5.32	0.47	23.04	23.09	34.14	20.71	29.45	4.91	2.22	5.43	2.31	4.81	8515	9.05	0	0	0	0	6.64	100	2.57682	10
370	1	1	370	353284	Nova Canaã Paulista	2007	0	0.14248	0	0.07	19	54.12	0	0.34	6.28	3.62	26.09	6.25	26.32	5.26	2.29	5.13	0	1.9	2114	7.66	0	0	0	0	1.5	100	1.22474	10
371	1	1	371	353286	Nova Castilho	2007	0	0.14248	0	0.07	19	54.13	5.17	0.37	7.9	15.31	37.76	0	36.84	0	0	6.07	2.27	3.91	1125	7.03	0	0	0	0	5.31	100	2.30434	10
372	1	1	372	353290	Nova Europa	2007	1	1.13984	0	0.58	152	54.13	0.94	0.39	2.45	18.16	39.3	9.85	24.34	1.32	1.15	4.93	0.97	4.26	9300	9.14	0	1	23.13	4.81	42.01	100	6.48151	10
373	1	1	373	353300	Nova Granada	2007	0	1.76975	0	0.89	236	54.13	3.83	0.45	4.78	16.97	41.02	18.02	23.31	0.42	0.65	4.83	1.96	4.12	19180	9.86	0	1	5.42	2.33	17.41	64.55	4.17253	8.0343
374	1	1	374	353310	Nova Guataporanga	2007	0	0.187474	0	0.09	25	54.14	4.81	0.41	4.97	12	26	11.76	20	12	3.46	4.47	2.19	3.46	2177	7.69	0	0	0	0	8.31	100	2.88271	10
375	1	1	375	353320	Nova Independência	2007	0	0.262463	0	0.13	35	54.14	2.96	0.36	4.08	14.34	37.87	7.69	20	2.86	1.69	4.47	1.72	3.79	3068	8.03	1	0	0	0	16.88	100	4.10853	10
376	1	1	376	353325	Novais	2007	0	0.479933	0	0.24	64	54.15	4.17	0.45	4.49	12.5	46.65	23.33	15.63	4.69	2.17	3.95	2.04	3.54	4592	8.43	0	0	24.31	4.93	6.03	0	2.45561	0
377	1	1	377	353330	Nova Luzitânia	2007	0	0.322455	0	0.16	43	54.15	0	0.37	2.16	14.46	39.36	9.3	20.93	4.65	2.16	4.57	0	3.8	3441	8.14	0	0	31.16	5.58	5.25	100	2.29129	10
378	1	1	378	353340	Nova Odessa	2007	1	4.19192	2	2.12	559	54.15	3.1	0.42	4.79	12.96	35.24	12.84	15.38	1.25	1.12	3.92	1.76	3.6	51242	10.84	0	1	12.36	3.52	53.34	15	7.30342	3.87298
379	1	1	379	353350	Novo Horizonte	2007	0	3.47952	0	1.76	464	54.16	4.38	0.45	4.1	15.39	40.31	18.7	20.91	1.29	1.14	4.57	2.09	3.92	36593	10.51	0	1	25.49	5.05	11.65	26.55	3.41321	5.15267
380	1	1	380	353360	Nuporanga	2007	0	0.539925	0	0.27	72	54.16	1.51	0.45	3.29	14.93	32.01	10.59	18.06	1.39	1.18	4.25	1.23	3.86	6817	8.83	0	0	0	0	32.54	100	5.70438	10
381	1	1	381	353370	Ocauçu	2007	0	0.434939	0	0.22	58	54.17	4.03	0.4	2.55	21.89	45.56	33.33	13.79	5.17	2.27	3.71	2.01	4.68	4163	8.33	0	0	0	0	5.87	0	2.42281	0
382	1	1	382	353380	Óleo	2007	0	0.329954	0	0.17	44	54.17	3.25	0.42	5.84	15.91	52.73	0	11.36	2.27	1.51	3.37	1.8	3.99	2673	7.89	0	0	0	0	2.79	0	1.67033	0
383	1	1	383	353390	Olímpia	2007	3	4.87432	0	2.46	650	54.18	2.03	0.44	4.3	16.32	35.76	10.12	22.62	3.54	1.88	4.76	1.42	4.04	50024	10.82	0	1	20.47	4.52	28.03	35.71	5.29434	5.97578
384	1	1	384	353400	Onda Verde	2007	0	0.389946	0	0.2	52	54.19	3.52	0.35	1.82	22.39	41.72	8.93	21.15	0	0	4.6	1.88	4.73	3884	8.26	0	0	26.65	5.16	23.07	100	4.80312	10
385	1	1	385	353410	Oriente	2007	0	0.50243	0	0.25	67	54.19	1.71	0.45	5.93	17.43	36.1	28.57	11.94	1.49	1.22	3.46	1.31	4.17	6097	8.72	0	0	0	0	26.78	100	5.17494	10
386	1	1	386	353420	Orindiúva	2007	0	0.64491	0	0.33	86	54.2	0	0.38	2.02	10.35	28.78	8.33	17.44	2.33	1.52	4.18	0	3.22	5675	8.64	0	0	19.25	4.39	84.89	60.18	9.21358	7.75758
387	1	1	387	353430	Orlândia	2007	0	4.49937	0	2.27	600	54.24	2.27	0.5	4.36	19.35	34.44	13.94	17.17	1.17	1.08	4.14	1.51	4.4	39781	10.59	0	1	5.16	2.27	47.84	45.99	6.91665	6.78159
388	1	1	388	353440	Osasco	2007	18	80.1713	25	40.53	10691	54.24	5.05	0.55	9.9	13.89	28.77	18.29	14.83	3.85	1.96	3.85	2.25	3.73	666740	13.41	1	1	18.07	4.25	44.69	30	6.68506	5.47723
389	1	1	389	353450	Oscar Bressane	2007	0	0.202472	0	0.1	27	54.24	2	0.45	4.14	14.89	23.4	31.58	18.52	3.7	1.92	4.3	1.41	3.86	2537	7.84	0	0	0	0	8.35	100	2.88964	10
390	1	1	390	353460	Osvaldo Cruz	2007	0	2.43716	0	1.23	325	54.27	2.47	0.47	5.52	21.96	40.53	6.51	14.46	2.77	1.66	3.8	1.57	4.69	30917	10.34	1	1	6.52	2.55	22.92	44.22	4.78748	6.64981
391	1	1	391	353470	Ourinhos	2007	4	10.1611	8	5.14	1355	54.27	2.63	0.51	4.81	16.69	34.21	1.9	16.68	4.35	2.09	4.08	1.62	4.09	103035	11.54	1	1	18.93	4.35	16.34	44.94	4.04228	6.70373
392	1	1	392	353475	Ouroeste	2007	1	0.7199	0	0.36	96	54.27	4.3	0.44	4.13	8.01	20.08	3.03	12.5	3.13	1.77	3.54	2.07	2.83	8405	9.04	0	1	12.95	3.6	5.18	45.7	2.27596	6.76018
393	1	1	393	353480	Ouro Verde	2007	0	0.877378	0	0.44	117	54.27	2.86	0.4	8.86	21.86	40.12	13.27	21.37	3.42	1.85	4.62	1.69	4.68	7800	8.96	0	0	0	0	5.71	95.98	2.38956	9.79694
394	1	1	394	353490	Pacaembu	2007	0	0.997361	0	0.5	133	54.27	1.54	0.46	5.4	19.05	37.28	8.85	16.54	0	0	4.07	1.24	4.36	13226	9.49	1	1	38.39	6.2	4.65	76.72	2.15639	8.759
395	1	1	395	353500	Palestina	2007	0	0.877378	0	0.44	117	54.28	2.32	0.41	4.65	16.76	44.47	9.77	25.64	5.98	2.45	5.06	1.52	4.09	11051	9.31	0	0	28.79	5.37	16.69	98.19	4.08534	9.90909
396	1	1	396	353510	Palmares Paulista	2007	1	1.28232	0	0.65	171	54.29	2.28	0.34	1.2	17.02	41.39	9.66	23.98	3.51	1.87	4.9	1.51	4.13	10934	9.3	0	0	19.67	4.44	29.57	0	5.43783	0
397	1	1	397	353520	Palmeira d'Oeste	2007	0	0.689904	0	0.35	92	54.29	3.2	0.43	4.36	9.01	31.9	10.71	15.22	3.26	1.81	3.9	1.79	3	9584	9.17	0	1	10.16	3.19	4.04	30.43	2.00998	5.51634
398	1	1	398	353530	Palmital	2007	0	2.01722	0	1.02	269	54.31	5.96	0.46	9.16	17.22	34.81	11.54	25.28	2.23	1.49	5.03	2.44	4.15	21186	9.96	0	1	9.49	3.08	6.06	82.46	2.46171	9.08075
399	1	1	399	353540	Panorama	2007	0	1.4623	0	0.74	195	54.32	3.64	0.46	4.75	18.04	46.8	19.84	26.15	6.15	2.48	5.11	1.91	4.25	14583	9.59	0	1	13.94	3.73	4.42	44.14	2.10238	6.64379
400	1	1	400	353550	Paraguaçu Paulista	2007	0	4.46938	0	2.26	596	54.33	4.35	0.46	6.5	19.16	35.64	11.05	22.82	3.52	1.88	4.78	2.09	4.38	42278	10.65	1	1	4.81	2.19	7.29	72.46	2.7	8.51234
401	1	1	401	353560	Paraibuna	2007	0	1.59728	1	0.81	213	54.34	7.63	0.52	11.38	13.25	32.84	18.18	21.13	7.51	2.74	4.6	2.76	3.64	17388	9.76	0	0	11.52	3.39	13.51	100	3.6756	10
402	1	1	402	353570	Paraíso	2007	0	0.397445	0	0.2	53	54.35	1.86	0.45	2.43	11.21	30.39	8	22.64	0	0	4.76	1.37	3.35	5898	8.68	0	0	0	0	25.3	90.86	5.02991	9.53205
403	1	1	403	353580	Paranapanema	2007	0	1.94223	0	0.98	259	54.36	3.16	0.5	9.72	13.68	38.41	11.19	29.34	3.86	1.96	5.42	1.78	3.7	17808	9.79	0	1	0	0	4.5	19.7	2.12132	4.43847
404	1	1	404	353590	Paranapuã	2007	0	0.269962	0	0.14	36	54.37	2.6	0.45	4.22	10.06	29.87	12.28	25	2.78	1.67	5	1.61	3.17	3815	8.25	0	1	0	0	2.94	97.68	1.71464	9.88332
405	1	1	405	353600	Parapuã	2007	0	0.764894	0	0.39	102	54.37	1.22	0.42	4.85	15.31	32.86	13.93	21.57	4.9	2.21	4.64	1.11	3.91	10844	9.29	0	0	18.2	4.27	15.81	95.2	3.97618	9.75705
406	1	1	406	353610	Pardinho	2007	0	0.674906	0	0.34	90	54.38	4.86	0.46	6.11	10.04	33.61	9.18	22.22	3.33	1.83	4.71	2.21	3.17	5582	8.63	0	0	18.82	4.34	4.07	52.78	2.01742	7.26498
407	1	1	407	353620	Pariquera-Açu	2007	1	2.06971	3	1.05	276	54.39	6.2	0.48	10.09	21.69	40.36	21.56	24.64	6.52	2.55	4.96	2.49	4.66	18446	9.82	0	1	21.93	4.68	5.18	100	2.27596	10
408	1	1	408	353625	Parisi	2007	0	0.194973	0	0.1	26	54.39	5.69	0.4	0.54	9.66	35.86	9.52	11.54	0	0	3.4	2.39	3.11	2032	7.62	0	0	49.85	7.06	7.94	100	2.8178	10
409	1	1	409	353630	Patrocínio Paulista	2007	0	1.58978	0	0.8	212	54.41	5.07	0.43	6.19	15.06	33.96	9.38	21.7	7.08	2.66	4.66	2.25	3.88	13000	9.47	0	1	7.99	2.83	17.45	100	4.17732	10
410	1	1	410	353640	Paulicéia	2007	1	0.584919	0	0.3	78	54.42	3.09	0.44	4.91	20.77	45.07	21.37	23.08	5.13	2.26	4.8	1.76	4.56	6339	8.75	0	0	16.59	4.07	2.39	100	1.54596	10
411	1	1	411	353650	Paulínia	2007	1	9.03624	0	4.57	1205	54.43	1.57	0.49	3.6	11.82	25.57	15.99	14.77	2.32	1.52	3.84	1.25	3.44	82146	11.32	0	1	17.94	4.24	48.02	60.36	6.92965	7.76917
412	1	1	412	353657	Paulistânia	2007	0	0.172476	0	0.09	23	54.43	0	0.43	4.74	13.29	31.47	20	30.43	0	0	5.52	0	3.65	1779	7.48	0	0	0	0	1.76	100	1.32665	10
413	1	1	413	353660	Paulo de Faria	2007	0	0.929871	0	0.47	124	54.44	8.57	0.53	8.5	14.19	37.78	13.89	25	3.23	1.8	5	2.93	3.77	8589	9.06	0	1	0	0	12.93	0	3.59583	0
414	1	1	414	353670	Pederneiras	2007	0	4.25191	0	2.15	567	54.44	6.54	0.5	7.2	15.19	39.92	12.14	23.1	9.52	3.09	4.81	2.56	3.9	41497	10.63	0	1	12.48	3.53	21.38	25.12	4.62385	5.01199
415	1	1	415	353680	Pedra Bela	2007	0	0.554923	0	0.28	74	54.46	6.56	0.41	6.4	16.39	45.59	22.22	24.32	2.7	1.64	4.93	2.56	4.05	5780	8.66	0	0	0	0	5.8	50.39	2.40832	7.09859
416	1	1	416	353690	Pedranópolis	2007	0	0.149979	0	0.08	20	54.47	0	0.38	4.73	9.77	20.69	5.88	40	5	2.24	6.32	0	3.13	2558	7.85	0	0	0	0	14.61	100	3.8223	10
417	1	1	417	353700	Pedregulho	2007	0	1.68727	0	0.85	225	54.48	2.6	0.5	6.74	16.29	39.12	9.95	22.22	4.44	2.11	4.71	1.61	4.04	15700	9.66	0	1	6.45	2.54	19.8	40.49	4.44972	6.36318
418	1	1	418	353710	Pedreira	2007	0	3.38203	0	1.71	451	54.48	1.16	0.43	3.02	9.89	38	17.75	18.4	3.33	1.82	4.29	1.08	3.15	41558	10.63	0	1	15.1	3.89	25.07	52.5	5.007	7.24569
419	1	1	419	353715	Pedrinhas Paulista	2007	0	0.157478	0	0.08	21	54.5	1.94	0.56	5.95	13.93	28.69	19.23	14.29	0	0	3.78	1.39	3.73	2940	7.99	0	0	0	0	8.68	100	2.94618	10
420	1	1	420	353720	Pedro de Toledo	2007	0	0.899875	0	0.45	120	54.5	2.12	0.48	15.15	19.27	38.42	20.83	20.83	10.83	3.29	4.56	1.46	4.39	10204	9.23	0	0	10.02	3.17	7.89	100	2.80891	10
421	1	1	421	353730	Penápolis	2007	6	5.78919	0	2.93	772	54.52	4.66	0.47	4.05	13.7	32.65	11.21	14.38	4.27	2.07	3.79	2.16	3.7	58510	10.98	0	1	17.43	4.17	15.57	93.29	3.94588	9.65867
422	1	1	422	353740	Pereira Barreto	2007	3	2.47466	0	1.25	330	54.52	2.4	0.49	7.92	18.34	37.77	18.63	25.45	3.94	1.98	5.05	1.55	4.28	24962	10.13	0	1	40.03	6.33	15.02	100	3.87556	10
423	1	1	423	353750	Pereiras	2007	0	0.764894	0	0.39	102	54.54	5.01	0.44	2.34	13	39.97	17.71	23.53	8.82	2.97	4.85	2.24	3.61	7454	8.92	0	0	14.22	3.77	4.43	100	2.10476	10
424	1	1	424	353760	Peruíbe	2007	1	8.01638	0	4.05	1069	54.56	3.83	0.55	10.45	19.1	36.12	29.32	20.67	6.74	2.6	4.55	1.96	4.37	59773	11	0	1	34.86	5.9	17.07	70.34	4.13159	8.38689
425	1	1	425	353770	Piacatu	2007	0	0.464935	0	0.24	62	54.56	0	0.41	6.57	16.48	30.33	9.84	14.52	0	0	3.81	0	4.06	5287	8.57	0	0	19.74	4.44	26.21	100	5.11957	10
426	1	1	426	353780	Piedade	2007	0	5.13678	0	2.6	685	54.56	7.04	0.49	11.38	18.63	41.97	11.54	20.15	2.92	1.71	4.49	2.65	4.32	52143	10.86	0	1	13.54	3.68	7.28	28.11	2.69815	5.30189
427	1	1	427	353790	Pilar do Sul	2007	0	2.96959	0	1.5	396	54.56	7.88	0.47	12.77	19.83	40.15	17.75	28.03	3.54	1.88	5.29	2.81	4.45	26406	10.18	0	1	7.75	2.78	4.42	13.76	2.10238	3.70945
428	1	1	428	353800	Pindamonhangaba	2007	2	15.7328	4	7.95	2098	54.57	1.96	0.52	6.48	17.32	32.29	7.61	17.59	4.05	2.01	4.19	1.4	4.16	146995	11.9	0	1	18.46	4.3	28.27	58.75	5.31695	7.66485
429	1	1	429	353810	Pindorama	2007	0	1.29732	1	0.66	173	54.57	3.25	0.4	4.86	12.62	37.95	9.38	18.5	0.58	0.76	4.3	1.8	3.55	15039	9.62	0	0	6.91	2.63	23.77	38.46	4.87545	6.20161
430	1	1	430	353820	Pinhalzinho	2007	0	0.997361	0	0.5	133	54.58	3.98	0.42	4.71	11.92	37.75	23.72	16.54	6.77	2.6	4.07	2	3.45	13105	9.48	0	0	0	0	13.72	0	3.70405	0
431	1	1	431	353830	Piquerobi	2007	0	0.28496	0	0.14	38	54.59	0	0.42	9.06	19.74	33.98	11.11	15.79	2.63	1.62	3.97	0	4.44	3537	8.17	0	0	0	0	7.72	100	2.77849	10
432	1	1	432	353850	Piquete	2007	0	1.37981	0	0.7	184	54.6	0	0.5	11.12	17.48	27.26	18.34	19.02	3.26	1.81	4.36	0	4.18	14107	9.55	0	0	13.81	3.72	15.98	85.95	3.9975	9.27092
433	1	1	433	353860	Piracaia	2007	0	2.66963	0	1.35	356	54.6	5.28	0.59	6.16	11.22	27.11	21.33	18.54	10.11	3.18	4.31	2.3	3.35	25116	10.13	0	1	4.05	2.01	19.22	0	4.38406	0
434	1	1	434	353870	Piracicaba	2007	9	36.0475	2	18.23	4807	54.63	3.67	0.54	5.65	15.64	33.87	12.53	16.04	3.77	1.94	4	1.92	3.95	364571	12.81	1	1	27.67	5.26	47.74	39.97	6.90941	6.32218
435	1	1	435	353880	Piraju	2007	1	2.95459	0	1.49	394	54.65	5.74	0.49	3.44	14.85	33.61	15.7	20.81	3.05	1.75	4.56	2.4	3.85	28475	10.26	0	1	3.51	1.87	9.28	94.38	3.04631	9.71494
436	1	1	436	353890	Pirajuí	2007	1	1.89724	0	0.96	253	54.66	2.9	0.48	4.15	21.18	34.71	19.67	22.92	0.79	0.89	4.79	1.7	4.6	22704	10.03	1	1	31.85	5.64	17.98	18.12	4.24028	4.25676
437	1	1	437	353900	Pirangi	2007	0	0.937369	0	0.47	125	54.68	5.29	0.38	1.57	14.44	33.78	9.76	16.8	3.2	1.79	4.1	2.3	3.8	10623	9.27	0	1	0	0	16.11	59.03	4.01373	7.6831
438	1	1	438	353910	Pirapora do Bom Jesus	2007	0	1.67977	0	0.85	224	54.75	3	0.49	11.64	20.2	35.2	22.35	25.89	2.68	1.64	5.09	1.73	4.49	15733	9.66	0	0	13.53	3.68	16.96	66.02	4.11825	8.12527
439	1	1	439	353920	Pirapozinho	2007	0	2.04721	0	1.04	273	54.76	1.23	0.53	6.42	16.98	30.78	17.16	19.41	3.66	1.91	4.41	1.11	4.12	24694	10.11	0	0	8.35	2.89	17.68	89.64	4.20476	9.46784
440	1	1	440	353930	Pirassununga	2007	0	6.13415	0	3.1	818	54.77	3.05	0.52	3.96	17.99	37	15.72	20.29	8.07	2.84	4.5	1.75	4.24	70081	11.16	0	1	14.6	3.82	27.31	84.67	5.2259	9.20163
441	1	1	441	353940	Piratininga	2007	0	1.07985	0	0.55	144	54.77	3.24	0.48	3.29	13.63	30.74	14.79	20.14	2.08	1.44	4.49	1.8	3.69	12072	9.4	0	0	8.57	2.93	17.77	51.38	4.21545	7.16798
442	1	1	442	353950	Pitangueiras	2007	1	4.36439	0	2.21	582	54.8	4.66	0.42	7.67	22.5	38.75	15.49	23.71	5.33	2.31	4.87	2.16	4.74	35307	10.47	0	1	11.7	3.42	23.89	61.51	4.88774	7.84283
443	1	1	443	353960	Planalto	2007	0	0.539925	0	0.27	72	54.8	0.72	0.39	5.4	21.2	36.41	20.25	27.78	0	0	5.27	0.85	4.6	4463	8.4	0	0	0	0	11.77	90.84	3.43074	9.531
444	1	1	444	353970	Platina	2007	0	0.329954	0	0.17	44	54.81	0	0.5	6.05	26.94	55.1	27.45	25	2.27	1.51	5	0	5.19	3192	8.07	0	0	32.27	5.68	3.72	0	1.92873	0
445	1	1	445	353980	Poá	2007	0	13.5731	3	6.86	1810	54.83	1.42	0.45	8.99	15.88	33.89	16.72	15.3	4.7	2.17	3.91	1.19	3.99	106013	11.57	0	0	19.44	4.41	27.69	51.85	5.26213	7.20069
446	1	1	446	353990	Poloni	2007	0	0.434939	0	0.22	58	54.9	2.17	0.39	0.65	10.3	33.17	7.25	20.69	1.72	1.31	4.55	1.47	3.21	5395	8.59	0	0	0	0	17.98	60.52	4.24028	7.77946
447	1	1	447	354000	Pompéia	2007	0	1.67977	0	0.85	224	54.9	3.04	0.49	5.81	14.86	30.27	4.71	12.5	0.89	0.94	3.54	1.74	3.86	19964	9.9	0	1	20.55	4.53	44.99	91.45	6.70746	9.56295
448	1	1	448	354010	Pongaí	2007	0	0.209971	0	0.11	28	54.9	0	0.46	3.13	20.23	32.3	2.86	14.29	0	0	3.78	0	4.5	3481	8.16	0	0	0	0	15.18	91.37	3.89615	9.55877
449	1	1	449	354020	Pontal	2007	1	5.33926	0	2.7	712	54.9	4.62	0.46	8.01	21.41	45.72	20.78	22.61	5.34	2.31	4.76	2.15	4.63	40244	10.6	0	1	13.54	3.68	26.49	66.1	5.14684	8.13019
450	1	1	450	354025	Pontalinda	2007	0	0.307457	0	0.16	41	54.95	20.85	0.38	3.33	11.27	31.21	13.64	21.95	0	0	4.69	4.57	3.36	4074	8.31	0	0	0	0	1.65	90.08	1.28452	9.49105
451	1	1	451	354030	Pontes Gestal	2007	0	0.254965	0	0.13	34	54.95	6.15	0.38	3.3	8.54	33.67	16.67	23.53	2.94	1.71	4.85	2.48	2.92	2518	7.83	0	0	0	0	18.71	100	4.32551	10
452	1	1	452	354040	Populina	2007	0	0.382447	0	0.19	51	54.95	0.96	0.42	3.14	17.07	29.34	11.63	27.45	9.8	3.13	5.24	0.98	4.13	4223	8.35	0	1	0	0	2.76	100	1.66132	10
453	1	1	453	354050	Porangaba	2007	0	0.697403	0	0.35	93	54.97	4.56	0.51	13.47	21.71	46.11	22.78	24.73	4.3	2.07	4.97	2.13	4.66	8326	9.03	0	0	12.74	3.57	4.73	100	2.17486	10
454	1	1	454	354060	Porto Feliz	2007	1	4.96431	1	2.51	662	54.97	4.51	0.46	3.63	15.22	36.99	15.66	17.22	2.57	1.6	4.15	2.12	3.9	48893	10.8	0	1	4.17	2.04	19.81	71.16	4.45084	8.43564
455	1	1	455	354070	Porto Ferreira	2007	2	5.38425	3	2.72	718	54.98	8.81	0.46	5.11	13.32	30.25	22.6	20.47	1.95	1.4	4.52	2.97	3.65	51400	10.85	0	1	11.93	3.45	45.47	32.75	6.74314	5.72276
456	1	1	456	354075	Potim	2007	0	1.85974	0	0.94	248	54.99	1.19	0.37	7.36	16.88	45.75	16.85	18.95	6.45	2.54	4.35	1.09	4.11	19397	9.87	0	0	34.15	5.84	3.81	85.33	1.95192	9.23742
457	1	1	457	354080	Potirendaba	2007	0	1.11734	0	0.56	149	55	1.13	0.4	2.99	11.77	40.61	20.45	17.45	0.67	0.82	4.18	1.06	3.43	15449	9.65	0	1	20.25	4.5	28.04	86.29	5.29528	9.28924
458	1	1	458	354085	Pracinha	2007	0	0.0824885	0	0.04	11	55.02	4.55	0.39	8.36	49.06	64.15	38.1	45.45	0	0	6.74	2.13	7	2858	7.96	1	0	41.17	6.42	0.44	100	0.663325	10
459	1	1	459	354090	Pradópolis	2007	1	1.82225	0	0.92	243	55.04	6.97	0.46	5.32	18.6	37.6	8.41	20.16	3.7	1.92	4.49	2.64	4.31	17377	9.76	0	0	6.27	2.5	67.52	71.24	8.21706	8.44038
460	1	1	460	354100	Praia Grande	2007	5	29.1334	3	14.73	3885	55.05	3.34	0.51	8.36	20.37	35.07	20.59	17.19	6.8	2.61	4.15	1.83	4.51	262051	12.48	1	1	31.13	5.58	26.43	67.55	5.14101	8.21888
461	1	1	461	354105	Pratânia	2007	1	0.57742	0	0.29	77	55.06	7.89	0.4	4.02	10.37	28.34	31.87	29.87	5.19	2.28	5.47	2.81	3.22	4599	8.43	0	0	0	0	3.59	67.92	1.89473	8.24136
462	1	1	462	354110	Presidente Alves	2007	0	0.419942	0	0.21	56	55.07	2.16	0.48	6.28	13.19	39.88	27.27	35.71	1.79	1.34	5.98	1.47	3.63	4123	8.32	0	0	0	0	9.82	71.79	3.13369	8.4729
463	1	1	463	354120	Presidente Bernardes	2007	1	0.974864	0	0.49	130	55.07	7.05	0.48	7.01	12.59	27.61	8.76	16.15	3.08	1.75	4.02	2.66	3.55	13570	9.52	1	1	7.15	2.67	16.39	100	4.04846	10
464	1	1	464	354130	Presidente Epitácio	2007	1	4.52187	0	2.29	603	55.08	1.61	0.49	7.59	17.66	32.2	19.4	23.71	2.49	1.58	4.87	1.27	4.2	41318	10.63	0	1	12.27	3.5	13.81	85.95	3.71618	9.27092
465	1	1	465	354140	Presidente Prudente	2007	0	20.3447	2	10.29	2713	55.1	1.53	0.54	4.34	14.22	27.83	13.26	14.56	4.72	2.17	3.82	1.24	3.77	207610	12.24	1	1	25.68	5.07	31.73	45.57	5.63294	6.75056
466	1	1	466	354150	Presidente Venceslau	2007	0	3.41952	0	1.73	456	55.1	0.5	0.51	7.25	16.6	33.27	14.67	22.37	0.44	0.66	4.73	0.7	4.07	37910	10.54	0	1	15.83	3.98	17.74	76.85	4.21189	8.76641
467	1	1	467	354160	Promissão	2007	0	3.86946	2	1.96	516	55.11	3.66	0.44	4.84	17.83	29.81	10.04	23.26	8.14	2.85	4.82	1.91	4.22	35674	10.48	0	1	5.83	2.41	19.87	46.24	4.45758	6.8
468	1	1	468	354165	Quadra	2007	0	0.28496	0	0.14	38	55.11	1.82	0.49	8.54	16.73	45.14	28.13	13.16	2.63	1.62	3.63	1.35	4.09	3236	8.08	0	0	0	0	3.12	100	1.76635	10
469	1	1	469	354170	Quatá	2007	0	1.25233	0	0.63	167	55.14	3.5	0.42	3.96	18.67	34.76	7.37	26.95	5.99	2.45	5.19	1.87	4.32	12799	9.46	0	0	32.27	5.68	27.82	100	5.27447	10
470	1	1	470	354180	Queiroz	2007	0	0.367449	0	0.19	49	55.15	2.56	0.43	10.66	15.38	31.62	12.12	22.45	4.08	2.02	4.74	1.6	3.92	2808	7.94	0	0	76.02	8.72	1.56	100	1.249	10
471	1	1	471	354190	Queluz	2007	0	1.13984	0	0.58	152	55.15	5.18	0.47	11.86	19.96	38.13	11.01	20.39	3.29	1.81	4.52	2.27	4.47	11309	9.33	0	1	9.37	3.06	7.94	100	2.8178	10
472	1	1	472	354200	Quintana	2007	0	0.547424	0	0.28	73	55.15	2.66	0.43	7.28	12.92	32.92	10.23	16.44	0	0	4.05	1.63	3.59	6004	8.7	0	0	34.29	5.86	23.49	100	4.84665	10
473	1	1	473	354210	Rafard	2007	0	0.982363	0	0.5	131	55.17	3.95	0.4	4.37	10.8	33.58	11.21	12.98	7.63	2.76	3.6	1.99	3.29	8612	9.06	0	0	11.71	3.42	29.56	0	5.43691	0
474	1	1	474	354220	Rancharia	2007	2	2.57214	0	1.3	343	55.18	2.42	0.47	4.16	16.98	39.05	16.37	23.03	2.62	1.62	4.8	1.55	4.12	28804	10.27	0	1	10.37	3.22	16.24	100	4.02989	10
475	1	1	475	354230	Redenção da Serra	2007	0	0.389946	0	0.2	52	55.18	3.57	0.47	17.29	22.82	35.44	18.6	21.15	7.69	2.77	4.6	1.89	4.78	3873	8.26	0	0	0	0	4.21	100	2.05183	10
476	1	1	476	354240	Regente Feijó	2007	0	1.76975	0	0.89	236	55.21	1.07	0.47	4.17	16.42	35.96	10.04	23.31	4.24	2.06	4.83	1.03	4.05	18494	9.83	0	1	0	0	18.48	100	4.29884	10
477	1	1	477	354250	Reginópolis	2007	1	0.57742	0	0.29	77	55.22	3.33	0.41	3.65	36.68	60.85	10.77	18.18	2.6	1.61	4.26	1.83	6.06	7323	8.9	1	0	61.1	7.82	8.76	86.48	2.95973	9.29946
478	1	1	478	354260	Registro	2007	5	6.4566	1	3.26	861	55.25	1.68	0.53	11.02	25.17	38.5	16.37	19.74	4.53	2.13	4.44	1.3	5.02	54261	10.9	0	1	1.84	1.36	16.29	84.61	4.03609	9.19837
479	1	1	479	354270	Restinga	2007	1	0.854881	0	0.43	114	55.3	3.49	0.39	9.65	17.84	39.62	19.3	21.93	7.89	2.81	4.68	1.87	4.22	6587	8.79	0	0	31.83	5.64	15.84	100	3.97995	10
480	1	1	480	354280	Ribeira	2007	0	0.314956	0	0.16	42	55.32	8.52	0.48	15.46	17.67	30	21.28	35.71	11.9	3.45	5.98	2.92	4.2	3358	8.12	0	0	0	0	4.77	100	2.18403	10
481	1	1	481	354290	Ribeirão Bonito	2007	0	1.35731	0	0.69	181	55.32	4.7	0.46	4.02	21.69	40.21	29.7	27.07	4.42	2.1	5.2	2.17	4.66	12135	9.4	0	1	16.84	4.1	9.63	100	3.10322	10
482	1	1	482	354300	Ribeirão Branco	2007	0	2.21219	0	1.12	295	55.33	7.77	0.48	26.27	22.44	40.53	13.25	25.08	3.05	1.75	5.01	2.79	4.74	18269	9.81	0	1	0	0	1.78	60.86	1.33417	7.80128
483	1	1	483	354310	Ribeirão Corrente	2007	0	0.464935	0	0.24	62	55.34	2.87	0.42	5.76	9.81	31.56	18.92	17.74	6.45	2.54	4.21	1.69	3.13	4273	8.36	0	0	24.08	4.91	9.66	100	3.10805	10
484	1	1	484	354320	Ribeirão do Sul	2007	0	0.382447	0	0.19	51	55.34	1.35	0.59	4.41	14.16	28.61	1.79	21.57	5.88	2.43	4.64	1.16	3.76	4446	8.4	0	0	0	0	2.98	0	1.72627	0
485	1	1	485	354323	Ribeirão dos Índios	2007	0	0.0599916	0	0.03	8	55.36	1.82	0.38	4.44	13.19	32.64	12.5	25	0	0	5	1.35	3.63	2187	7.69	0	0	0	0	5.83	100	2.41454	10
486	1	1	486	354325	Ribeirão Grande	2007	0	0.884877	0	0.45	118	55.38	3.98	0.42	12.1	22.17	39.91	5.88	17.8	0.85	0.92	4.22	2	4.71	7422	8.91	0	0	0	0	2.06	100	1.43527	10
487	1	1	487	354330	Ribeirão Pires	2007	1	11.3684	0	5.75	1516	55.38	3.46	0.48	8.42	16.6	33.76	17.02	10.29	3.03	1.74	3.21	1.86	4.07	113068	11.64	0	1	10.82	3.29	46.38	19.56	6.81029	4.42267
488	1	1	488	354340	Ribeirão Preto	2007	23	54.7199	10	27.67	7297	55.41	4.35	0.55	4.08	13.75	32.12	16.66	13.01	5.03	2.24	3.61	2.09	3.71	604682	13.31	0	1	35.69	5.97	36.04	33.32	6.00333	5.77235
489	1	1	489	354350	Riversul	2007	0	0.592418	0	0.3	79	55.42	1.05	0.52	24.79	27.78	46.59	12.86	29.11	3.8	1.95	5.4	1.02	5.27	6163	8.73	0	0	15.33	3.92	2.39	100	1.54596	10
490	1	1	490	354360	Rifaina	2007	0	0.254965	0	0.13	34	55.42	3.4	0.45	6.42	15.59	39.16	9.3	26.47	8.82	2.97	5.14	1.84	3.95	3436	8.14	0	0	0	0	42.41	94.75	6.5123	9.73396
491	1	1	491	354370	Rincão	2007	0	1.22233	0	0.62	163	55.43	2.99	0.45	5.83	28.02	46.26	15.27	17.79	4.91	2.22	4.22	1.73	5.29	10414	9.25	0	0	9.58	3.1	27.52	33.46	5.24595	5.78446
492	1	1	492	354380	Rinópolis	2007	0	1.06485	0	0.54	142	55.47	4.95	0.44	5.32	12.04	29.83	15.32	16.2	1.41	1.19	4.02	2.22	3.47	9935	9.2	0	1	0	0	4.08	67.33	2.0199	8.20549
493	1	1	493	354390	Rio Claro	2007	2	17.0451	1	8.62	2273	55.47	2.56	0.51	4.05	13.34	31.8	21.33	16.54	4.05	2.01	4.07	1.6	3.65	186253	12.13	1	1	24.91	4.99	37.38	21.59	6.11392	4.6465
494	1	1	494	354400	Rio das Pedras	2007	0	3.607	0	1.82	481	55.48	2.87	0.46	2.74	15.16	31.18	17.23	20.37	3.33	1.82	4.51	1.69	3.89	29501	10.29	0	1	10.86	3.3	30.77	0	5.54707	0
495	1	1	495	354410	Rio Grande da Serra	2007	0	4.95681	0	2.51	661	55.49	2.14	0.4	8.44	17.84	34.44	27.9	14.83	6.81	2.61	3.85	1.46	4.22	43974	10.69	0	0	0	0	31.92	70.39	5.64978	8.38987
496	1	1	496	354420	Riolândia	2007	3	1.07985	2	0.55	144	55.51	6.32	0.4	5.4	22.81	39.8	14.07	28.47	4.86	2.2	5.34	2.51	4.78	10575	9.27	0	0	10.08	3.17	4.54	0	2.13073	0
497	1	1	497	354425	Rosana	2007	0	1.86724	0	0.94	249	55.53	2.23	0.61	11.87	18.94	28.9	12.81	22.49	2.81	1.68	4.74	1.49	4.35	19691	9.89	0	1	9.41	3.07	6.28	100	2.50599	10
498	1	1	498	354430	Roseira	2007	0	1.07985	0	0.55	144	55.54	0	0.44	5.75	18.17	37.41	8.66	17.36	2.08	1.44	4.17	0	4.26	9599	9.17	0	0	53.87	7.34	10.93	100	3.30606	10
499	1	1	499	354440	Rubiácea	2007	0	0.21747	0	0.11	29	55.54	1.91	0.37	5.24	14.1	44.87	4.26	31.03	0	0	5.57	1.38	3.76	2729	7.91	0	0	0	0	1.98	100	1.40712	10
500	1	1	500	354450	Rubinéia	2007	0	0.14248	0	0.07	19	55.55	8.05	0.4	3.72	11.11	19.7	0	36.84	0	0	6.07	2.84	3.33	2862	7.96	0	0	0	0	5.46	100	2.33666	10
501	1	1	501	354460	Sabino	2007	1	0.524927	0	0.27	70	55.57	0.71	0.41	4.14	16.44	38	17.86	28.57	5.71	2.39	5.35	0.84	4.06	5217	8.56	0	0	19.55	4.42	32.87	57.34	5.73324	7.57232
502	1	1	502	354470	Sagres	2007	0	0.172476	0	0.09	23	55.6	5.65	0.48	5.64	12.32	27.09	9.68	8.7	0	0	2.95	2.38	3.51	2395	7.78	0	0	41.7	6.46	3.45	100	1.85742	10
503	1	1	503	354480	Sales	2007	0	0.382447	0	0.19	51	55.63	1.1	0.42	4.22	13.53	41.06	11.67	29.41	0	0	5.42	1.05	3.68	5451	8.6	0	0	19.38	4.4	4.98	58.16	2.23159	7.62627
504	1	1	504	354490	Sales Oliveira	2007	0	0.989862	0	0.5	132	55.64	0	0.44	1.9	16.4	38.04	7.5	23.48	4.55	2.13	4.85	0	4.05	10568	9.27	0	1	0	0	29.78	100	5.45711	10
505	1	1	505	354500	Salesópolis	2007	0	2.06221	0	1.04	275	55.65	4.21	0.42	8.02	19.31	38.39	22.75	21.45	12.73	3.57	4.63	2.05	4.39	15635	9.66	0	1	6.52	2.55	10.76	47.43	3.28024	6.88694
506	1	1	506	354510	Salmourão	2007	0	0.547424	0	0.28	73	55.66	1.24	0.39	4.82	18.41	31.82	4.35	20.55	2.74	1.66	4.53	1.11	4.29	4818	8.48	0	0	0	0	1.91	0	1.38203	0
507	1	1	507	354515	Saltinho	2007	0	0.652409	0	0.33	87	55.66	1.52	0.39	0.62	8.07	29.91	15.12	16.09	2.3	1.52	4.01	1.23	2.84	7059	8.86	0	0	0	0	31.23	47.37	5.58838	6.88259
508	1	1	508	354520	Salto	2007	4	10.5885	2	5.35	1412	55.68	2.79	0.45	4.2	14.38	35.81	21.45	17.56	4.11	2.03	4.19	1.67	3.79	105516	11.57	0	1	8.84	2.97	29.69	31.78	5.44885	5.63738
509	1	1	509	354530	Salto de Pirapora	2007	2	4.3344	2	2.19	578	55.7	1.76	0.45	7.83	19.5	36.35	21.22	18.86	2.77	1.66	4.34	1.33	4.42	40132	10.6	0	1	12.93	3.6	16.41	81.63	4.05093	9.03493
510	1	1	510	354540	Salto Grande	2007	0	0.727399	0	0.37	97	55.71	0.84	0.44	12.48	28.17	48.65	15.52	19.59	3.09	1.76	4.43	0.92	5.31	8787	9.08	0	1	22.95	4.79	5.57	0	2.36008	0
511	1	1	511	354550	Sandovalina	2007	0	0.412443	0	0.21	55	55.72	1.77	0.43	9.88	19.06	38.71	14.75	20	1.82	1.35	4.47	1.33	4.37	3699	8.22	0	0	0	0	12.45	100	3.52846	10
512	1	1	512	354560	Santa Adélia	2007	0	1.4323	0	0.72	191	55.72	1.38	0.44	2.91	16.62	40.47	14.71	21.47	0	0	4.63	1.17	4.08	14333	9.57	0	1	7.08	2.66	24.78	34.77	4.97795	5.89661
513	1	1	513	354570	Santa Albertina	2007	0	0.419942	0	0.21	56	55.72	3.36	0.42	3.43	15.18	30.13	18.82	16.07	5.36	2.31	4.01	1.83	3.9	5723	8.65	0	1	0	0	4.35	100	2.08567	10
514	1	1	514	354580	Santa Bárbara d'Oeste	2007	4	15.9578	1	8.07	2128	55.73	2.63	0.42	3.17	13.16	34.39	11.08	13.67	3.52	1.88	3.7	1.62	3.63	180009	12.1	0	1	13.54	3.68	33.86	3.22	5.81893	1.79444
515	1	1	515	354600	Santa Branca	2007	0	1.19983	0	0.61	160	55.73	8.18	0.48	7.19	19.48	34.93	13.67	19.38	8.75	2.96	4.4	2.86	4.41	13763	9.53	0	0	29.45	5.43	20.94	100	4.57602	10
516	1	1	516	354610	Santa Clara d'Oeste	2007	0	0.164977	0	0.08	22	55.73	1.9	0.46	2.93	10.84	27.11	14.63	31.82	4.55	2.13	5.64	1.38	3.29	2084	7.64	0	0	0	0	5.13	0	2.26495	0
517	1	1	517	354620	Santa Cruz da Conceição	2007	0	0.299958	0	0.15	40	55.75	0.48	0.68	2.61	12.54	32.8	29.73	15	2.5	1.58	3.87	0.69	3.54	4002	8.29	0	0	0	0	10.94	86.9	3.30757	9.32202
518	1	1	518	354625	Santa Cruz da Esperança	2007	0	0.134981	0	0.07	18	55.76	4.21	0.53	8.24	18.97	39.08	19.05	22.22	0	0	4.71	2.05	4.35	1953	7.58	0	0	0	0	5.38	100	2.31948	10
519	1	1	519	354630	Santa Cruz das Palmeiras	2007	2	3.25455	1	1.65	434	55.77	5.79	0.52	5.56	25.96	44.68	15.06	23.96	3.69	1.92	4.9	2.41	5.1	29932	10.31	0	1	3.49	1.87	14.28	10.59	3.77889	3.25423
520	1	1	520	354640	Santa Cruz do Rio Pardo	2007	7	4.12443	1	2.09	550	55.82	1.49	0.46	3.38	13.77	39.9	9.27	23.45	2.91	1.71	4.84	1.22	3.71	43921	10.69	0	1	6.96	2.64	14.1	36.37	3.755	6.03075
521	1	1	521	354650	Santa Ernestina	2007	0	0.487432	0	0.25	65	55.84	1.61	0.43	2.49	14.2	25.29	18.75	18.46	3.08	1.75	4.3	1.27	3.77	5568	8.62	0	0	17.71	4.21	30.71	0	5.54166	0
522	1	1	522	354660	Santa Fé do Sul	2007	0	2.10721	0	1.07	281	55.86	4.3	0.5	4.6	11.07	28.06	11.23	13.52	3.56	1.89	3.68	2.07	3.33	29239	10.28	0	1	10.54	3.25	12.31	100	3.50856	10
523	1	1	523	354670	Santa Gertrudes	2007	0	2.47466	0	1.25	330	55.87	6.6	0.39	3.03	16.95	35.88	20.23	18.48	3.94	1.98	4.3	2.57	4.12	21634	9.98	0	0	5.04	2.24	29.4	99.43	5.42218	9.97146
524	1	1	524	354680	Santa Isabel	2007	0	5.51923	0	2.79	736	55.9	2.76	0.47	10.91	16.4	35.24	23.34	20.65	2.31	1.52	4.54	1.66	4.05	50453	10.83	0	1	12.35	3.51	14.77	72.69	3.84318	8.52584
525	1	1	525	354690	Santa Lúcia	2007	0	1.04235	0	0.53	139	55.91	3.08	0.39	3.59	26.46	42.34	11.54	23.74	4.32	2.08	4.87	1.75	5.14	8248	9.02	0	0	12.34	3.51	38.83	36.61	6.23137	6.05062
526	1	1	526	354700	Santa Maria da Serra	2007	0	0.689904	0	0.35	92	55.91	4.8	0.48	9.91	15.77	37.92	21.11	23.91	10.87	3.3	4.89	2.19	3.97	5413	8.6	0	0	0	0	7.12	60.66	2.66833	7.78845
527	1	1	527	354710	Santa Mercedes	2007	1	0.194973	0	0.1	26	55.92	3.61	0.4	5.76	21.1	31.65	7.32	26.92	7.69	2.77	5.19	1.9	4.59	2831	7.95	0	0	35.2	5.93	4.64	100	2.15407	10
528	1	1	528	354720	Santana da Ponte Pensa	2007	0	0.0824885	0	0.04	11	55.93	0	0.42	1.04	11.22	16.33	5.56	9.09	0	0	3.02	0	3.35	1641	7.4	0	0	0	0	2.51	0	1.5843	0
529	1	1	529	354730	Santana de Parnaíba	2007	1	11.1884	1	5.66	1492	55.98	4.69	0.69	8.5	12.84	26.38	9.44	16.22	2.68	1.64	4.03	2.17	3.58	108813	11.6	0	1	12.25	3.5	40.33	38.89	6.35059	6.23618
530	1	1	530	354740	Santa Rita d'Oeste	2007	0	0.0674906	0	0.03	9	55.99	2.19	0.39	2.79	6.32	24.74	8.7	0	0	0	0	1.48	2.51	2543	7.84	0	0	0	0	1.47	100	1.21244	10
531	1	1	531	354750	Santa Rita do Passa Quatro	2007	3	2.32468	1	1.18	310	56	0.89	0.49	4.77	15.01	28.96	17.69	18.71	5.48	2.34	4.33	0.94	3.87	26478	10.18	0	1	7.56	2.75	34.46	31.49	5.87026	5.6116
532	1	1	532	354760	Santa Rosa de Viterbo	2007	0	2.21969	0	1.12	296	56	2.6	0.51	6.13	14.76	28.31	9.4	20.61	0.68	0.82	4.54	1.61	3.84	23862	10.08	0	1	12.99	3.6	30.18	58.46	5.49363	7.64591
533	1	1	533	354765	Santa Salete	2007	0	0.0599916	0	0.03	8	56.01	2.82	0.35	2.42	7.77	30.1	20	12.5	0	0	3.54	1.68	2.79	1447	7.28	0	0	0	0	8.08	100	2.84253	10
534	1	1	534	354770	Santo Anastácio	2007	0	1.87474	0	0.95	250	56.01	1.09	0.53	7.5	17.7	31.16	14.67	19.6	2.4	1.55	4.43	1.04	4.21	20475	9.93	0	1	9.69	3.11	16.83	76.76	4.10244	8.76128
535	1	1	535	354780	Santo André	2007	23	64.6335	12	32.68	8619	56.04	2.89	0.54	5.3	12.99	27.51	12.21	12.68	3.89	1.97	3.56	1.7	3.6	676407	13.42	1	1	19.87	4.46	58.16	25.87	7.62627	5.08626
536	1	1	536	354790	Santo Antônio da Alegria	2007	0	0.659908	0	0.33	88	56.06	0.86	0.42	5.99	12.33	29.94	9.09	26.14	5.68	2.38	5.11	0.93	3.51	6304	8.75	0	1	0	0	4.36	55.52	2.08806	7.45117
537	1	1	537	354800	Santo Antônio de Posse	2007	0	1.92723	0	0.97	257	56.06	7.73	0.46	7.44	14.21	36.08	26.92	21.4	4.28	2.07	4.63	2.78	3.77	20650	9.94	0	0	10.06	3.17	11.79	49.31	3.43366	7.02211
538	1	1	538	354805	Santo Antônio do Aracanguá	2007	1	0.637411	0	0.32	85	56.08	1.43	0.41	4.21	10.94	28.44	20	17.65	0	0	4.2	1.19	3.31	7626	8.94	0	0	0	0	1.03	100	1.01489	10
539	1	1	539	354810	Santo Antônio do Jardim	2007	0	0.517428	0	0.26	69	56.08	0.66	0.43	6.84	10.04	40.63	20	27.54	4.35	2.09	5.25	0.81	3.17	5943	8.69	0	0	0	0	14.54	0	3.81314	0
540	1	1	540	354820	Santo Antônio do Pinhal	2007	0	0.689904	0	0.35	92	56.09	3.98	0.48	7.92	17.38	39.72	30.26	14.13	1.09	1.04	3.76	1.99	4.17	6486	8.78	0	0	0	0	5.51	100	2.34734	10
541	1	1	541	354830	Santo Expedito	2007	0	0.254965	0	0.13	34	56.11	0	0.42	10.6	19.34	31.28	7.89	17.65	2.94	1.71	4.2	0	4.4	2803	7.94	0	0	0	0	12.46	100	3.52987	10
542	1	1	542	354840	Santópolis do Aguapeí	2007	0	0.464935	0	0.24	62	56.11	2.51	0.35	2.85	18.58	37.16	12.73	19.35	3.23	1.8	4.4	1.58	4.31	4277	8.36	0	0	0	0	2.22	100	1.48997	10
543	1	1	543	354850	Santos	2007	19	40.3144	15	20.38	5376	56.19	2.38	0.56	4.32	15.7	26.94	14.2	11.98	3.66	1.91	3.46	1.54	3.96	419400	12.95	0	1	41.42	6.44	65.53	41.05	8.09506	6.40703
544	1	1	544	354860	São Bento do Sapucaí	2007	0	0.809887	0	0.41	108	56.2	3.98	0.56	7.42	15.78	37.67	21.85	10.19	1.85	1.36	3.19	1.99	3.97	10468	9.26	0	1	0	0	4.86	51.8	2.20454	7.19722
545	1	1	545	354870	São Bernardo do Campo	2007	23	83.1559	6	42.04	11089	56.26	3.77	0.55	6.32	13.76	28.75	13.48	13.04	3.92	1.98	3.61	1.94	3.71	765463	13.55	1	1	13.79	3.71	55.05	18.16	7.41957	4.26146
546	1	1	546	354880	São Caetano do Sul	2007	3	12.3208	1	6.23	1643	56.32	2.75	0.55	2.25	9.19	20.67	9.13	8.83	3.23	1.8	2.97	1.66	3.03	149263	11.91	0	1	21.17	4.6	100	67.25	10	8.20061
547	1	1	547	354890	São Carlos	2007	7	21.597	8	10.92	2880	56.33	1.66	0.5	3.1	16.14	33.38	12.22	15.76	2.5	1.58	3.97	1.29	4.02	221950	12.31	0	1	31.43	5.61	35.9	44.99	5.99166	6.70746
548	1	1	548	354900	São Francisco	2007	0	0.209971	0	0.11	28	56.34	8.46	0.46	5.19	10.75	25.23	11.11	21.43	3.57	1.89	4.63	2.91	3.28	2793	7.93	0	0	0	0	21.92	100	4.68188	10
549	1	1	549	354910	São João da Boa Vista	2007	2	7.40897	0	3.75	988	56.35	3.99	0.52	2.75	13.56	31	24.06	13.46	4.86	2.2	3.67	2	3.68	83639	11.33	0	1	18.3	4.28	31.88	44.38	5.64624	6.66183
550	1	1	550	354920	São João das Duas Pontes	2007	0	0.127482	0	0.06	17	56.39	0	0.36	2.88	10.63	18.36	10	41.18	0	0	6.42	0	3.26	2566	7.85	0	0	0	0	3.66	0	1.91311	0
551	1	1	551	354925	São João de Iracema	2007	0	0.14248	0	0.07	19	56.41	2	0.37	4.44	10.59	22.94	15	31.58	5.26	2.29	5.62	1.41	3.25	1780	7.48	0	0	0	0	14.53	100	3.81182	10
552	1	1	552	354930	São João do Pau d'Alho	2007	0	0.157478	0	0.08	21	56.44	0	0.33	1.1	7.64	32.48	7.69	23.81	0	0	4.88	0	2.76	2103	7.65	0	0	0	0	1.75	100	1.32288	10
553	1	1	553	354940	São Joaquim da Barra	2007	0	4.66435	0	2.36	622	56.44	4.05	0.42	2.79	16.64	30.75	33.77	17.04	1.77	1.33	4.13	2.01	4.08	46512	10.75	0	1	8.87	2.98	36.67	38.04	6.05558	6.16766
554	1	1	554	354950	São José da Bela Vista	2007	0	0.982363	0	0.5	131	56.47	6.82	0.46	7	20.29	45.16	15.24	31.3	4.58	2.14	5.59	2.61	4.5	8406	9.04	0	0	0	0	14.81	78.57	3.84838	8.86397
555	1	1	555	354960	São José do Barreiro	2007	0	0.322455	0	0.16	43	56.48	4.37	0.55	22.07	14.94	34.76	17.5	23.26	6.98	2.64	4.82	2.09	3.87	4077	8.31	0	0	0	0	7.66	100	2.76767	10
556	1	1	556	354970	São José do Rio Pardo	2007	0	4.64935	0	2.35	620	56.59	1.74	0.49	6.44	16.29	33.76	8.84	15	1.77	1.33	3.87	1.32	4.04	51900	10.86	0	1	9.71	3.12	32.36	31.86	5.68859	5.64447
557	1	1	557	354980	São José do Rio Preto	2007	10	36.3324	5	18.37	4845	56.61	2.44	0.51	3.54	13.4	31.17	13.01	14.18	1.42	1.19	3.77	1.56	3.66	408258	12.92	0	1	33.87	5.82	41.26	36.8	6.42339	6.0663
558	1	1	558	354990	São José dos Campos	2007	25	66.9282	27	33.84	8925	56.62	3.34	0.56	5.93	14.84	32.25	12.86	14.42	2.98	1.73	3.8	1.83	3.85	629921	13.35	0	1	24.09	4.91	48.2	23.08	6.94262	4.80416
559	1	1	559	354995	São Lourenço da Serra	2007	0	1.31982	0	0.67	176	56.63	4.72	0.51	14.45	11.99	29.55	20.47	18.18	6.25	2.5	4.26	2.17	3.46	13973	9.54	0	0	0	0	27.73	100	5.26593	10
560	1	1	560	355000	São Luís do Paraitinga	2007	0	1.00486	0	0.51	134	56.64	2.15	0.48	7.83	20.53	43.74	13.79	21.64	3.73	1.93	4.65	1.47	4.53	10397	9.25	0	1	0	0	11.9	100	3.44964	10
561	1	1	561	355010	São Manuel	2007	0	3.97445	0	2.01	530	56.66	2.79	0.46	4.14	16.67	34.32	22.61	22.45	6.6	2.57	4.74	1.67	4.08	38342	10.55	0	1	10.55	3.25	15.34	51.84	3.91663	7.2
562	1	1	562	355020	São Miguel Arcanjo	2007	0	3.67449	0	1.86	490	56.67	3.44	0.58	10.93	22.91	47.99	17.3	19.8	4.69	2.17	4.45	1.85	4.79	31450	10.36	0	159	0	0	4.54	18.28	2.13073	4.27551
563	1	1	563	355030	São Paulo	2007	336	1289.79	350	652.12	171996	56.69	5.37	0.65	9.55	15.63	29.67	17.83	14.22	5.78	2.41	3.77	2.32	3.95	11253503	16.24	1	1	27.97	5.29	55.07	43.95	7.42092	6.62948
564	1	1	564	355040	São Pedro	2007	0	2.58714	0	1.31	345	56.7	3.4	0.48	6.63	16.58	42.1	22.9	21.45	2.61	1.62	4.63	1.84	4.07	31662	10.36	0	0	19.63	4.43	21.87	30.17	4.67654	5.49272
565	1	1	565	355050	São Pedro do Turvo	2007	0	0.764894	0	0.39	102	56.73	2.54	0.39	6.32	18.67	42.09	1.16	30.39	1.96	1.4	5.51	1.59	4.32	7198	8.88	0	0	14.01	3.74	100	100	10	10
566	1	1	566	355060	São Roque	2007	2	8.00139	0	4.05	1067	56.73	4.35	0.51	5.36	12.41	27.16	16.19	17.99	1.78	1.33	4.24	2.09	3.52	78821	11.27	0	1	7.96	2.82	29.85	39.85	5.46352	6.31269
567	1	1	567	355070	São Sebastião	2007	0	9.3137	2	4.71	1242	56.73	4.87	0.5	4.23	12.31	32.87	11.87	18.6	4.03	2.01	4.31	2.21	3.51	73942	11.21	0	1	15.94	3.99	17.94	100	4.23556	10
568	1	1	568	355080	São Sebastião da Grama	2007	0	1.14734	0	0.58	153	56.74	4.1	0.42	5.17	16.88	41.41	18.25	22.88	1.31	1.14	4.78	2.02	4.11	12099	9.4	0	1	0	0	9.88	53.36	3.14325	7.30479
569	1	1	569	355090	São Simão	2007	0	1.55228	0	0.78	207	56.74	2.55	0.46	4.55	11.82	31.58	12.03	15.46	8.7	2.95	3.93	1.6	3.44	14346	9.57	0	1	21.17	4.6	20.01	42.22	4.47325	6.49769
570	1	1	570	355100	São Vicente	2007	1	39.467	6	19.95	5263	56.79	3.81	0.49	7.88	19.03	34.66	21.16	17.31	6.54	2.56	4.16	1.95	4.36	332445	12.71	1	1	25.62	5.06	32.13	28.01	5.66833	5.29245
571	1	1	571	355110	Sarapuí	2007	0	0.794889	0	0.4	106	56.79	3.59	0.51	8.81	17.58	40.76	17.43	25.47	2.83	1.68	5.05	1.89	4.19	9027	9.11	0	0	11.48	3.39	3.82	34.14	1.95448	5.84294
572	1	1	572	355120	Sarutaiá	2007	0	0.472434	0	0.24	63	56.79	5.45	0.45	5.23	16.37	46.73	22	23.81	12.7	3.56	4.88	2.33	4.05	3622	8.19	0	0	0	0	7.49	80.83	2.73679	8.99055
573	1	1	573	355130	Sebastianópolis do Sul	2007	0	0.239967	0	0.12	32	56.81	0	0.43	0.73	8.37	22.79	12.5	15.63	3.13	1.77	3.95	0	2.89	3031	8.02	0	0	34.88	5.91	13.65	100	3.69459	10
574	1	1	574	355140	Serra Azul	2007	2	1.07985	0	0.55	144	56.82	8.79	0.46	8.31	16.58	31.7	25.85	16.67	5.56	2.36	4.08	2.96	4.07	11256	9.33	0	0	29.64	5.44	12.91	100	3.59305	10
575	1	1	575	355150	Serrana	2007	0	4.71684	0	2.38	629	56.86	4.66	0.38	4.02	19.25	42.25	18.69	22.1	8.59	2.93	4.7	2.16	4.39	38878	10.57	0	1	13.53	3.68	29.2	40.06	5.4037	6.3293
576	1	1	576	355160	Serra Negra	2007	1	2.23469	0	1.13	298	56.87	1.28	0.48	3.31	8.83	39.08	20	17.79	6.38	2.53	4.22	1.13	2.97	26387	10.18	0	1	7.79	2.79	17.13	40.69	4.13884	6.37887
577	1	1	577	355170	Sertãozinho	2007	1	11.3009	0	5.71	1507	56.87	5.47	0.47	3.97	13.78	32.89	17.26	17.52	3.78	1.94	4.19	2.34	3.71	110074	11.61	0	1	16.16	4.02	43.13	19.09	6.56734	4.36921
578	1	1	578	355180	Sete Barras	2007	0	1.87474	2	0.95	250	56.94	5.4	0.52	19.55	23.52	40.23	29.69	22.4	12.4	3.52	4.73	2.32	4.85	13005	9.47	0	0	22.58	4.75	5.08	70.93	2.25389	8.422
579	1	1	579	355190	Severínia	2007	2	2.00222	0	1.01	267	56.97	3.23	0.42	2.73	19.72	38.93	8.61	22.47	1.5	1.22	4.74	1.8	4.44	15501	9.65	0	0	6.7	2.59	17.13	100	4.13884	10
580	1	1	580	355200	Silveiras	2007	0	0.539925	0	0.27	72	56.98	4.99	0.48	13.96	22.27	47.54	14.71	22.22	0	0	4.71	2.23	4.72	5792	8.66	0	0	35.02	5.92	5.32	100	2.30651	10
581	1	1	581	355210	Socorro	2007	0	3.01458	0	1.52	402	56.98	3.94	0.45	6.05	11.67	40.87	13.27	13.18	3.98	2	3.63	1.98	3.42	36686	10.51	0	1	5.63	2.37	11.25	43.5	3.3541	6.59545
582	1	1	582	355220	Sorocaba	2007	16	60.2391	3	30.46	8033	57.01	4.33	0.53	5.51	16.09	33.19	10.7	15.17	1.63	1.28	3.9	2.08	4.01	586625	13.28	0	1	17.55	4.19	39.83	31.03	6.3111	5.57046
583	1	1	583	355230	Sud Mennucci	2007	0	0.809887	0	0.41	108	57.04	0	0.54	3.89	15.9	28.78	11.65	25	1.85	1.36	5	0	3.99	7435	8.91	0	1	0	0	3.8	100	1.94936	10
584	1	1	584	355240	Sumaré	2007	4	28.9385	3	14.63	3859	57.12	4.1	0.47	7	14.48	32.34	17.96	16.82	5.68	2.38	4.1	2.02	3.81	241311	12.39	1	1	15.84	3.98	29.23	32.28	5.40648	5.68155
585	1	1	585	355250	Suzano	2007	12	31.5556	4	15.95	4208	57.13	4.14	0.49	10.23	16.52	33.19	14.41	18.06	3.71	1.93	4.25	2.04	4.07	262480	12.48	1	1	17.4	4.17	28.31	25.95	5.32071	5.09411
586	1	1	586	355255	Suzanápolis	2007	0	0.269962	0	0.14	36	57.16	5.78	0.42	8.84	11.42	24.22	13.51	16.67	2.78	1.67	4.08	2.4	3.38	3383	8.13	0	0	0	0	9.74	100	3.1209	10
587	1	1	587	355260	Tabapuã	2007	0	1.01986	0	0.52	136	57.19	0.97	0.4	2.58	12.89	40.05	8.72	14.71	1.47	1.21	3.83	0.98	3.59	11363	9.34	0	1	9.01	3	16.9	41.34	4.11096	6.42962
588	1	1	588	355270	Tabatinga	2007	1	1.32732	0	0.67	177	57.2	7.15	0.41	4.54	23.3	51	10.81	20.34	2.26	1.5	4.51	2.67	4.83	14686	9.59	0	1	7.02	2.65	18.28	70.82	4.27551	8.41546
589	1	1	589	355280	Taboão da Serra	2007	7	33.3254	6	16.85	4444	57.22	3.13	0.49	8.08	15.92	30.42	17.25	14.63	6.86	2.62	3.82	1.77	3.99	244528	12.41	0	1	20.83	4.56	32.87	41.59	5.73324	6.44903
590	1	1	590	355290	Taciba	2007	0	0.457436	0	0.23	61	57.23	1.07	0.39	4.29	15.32	32.86	20.55	26.23	3.28	1.81	5.12	1.03	3.91	5714	8.65	0	0	0	0	11.07	100	3.32716	10
591	1	1	591	355300	Taguaí	2007	0	1.25982	0	0.64	168	57.28	3.88	0.37	3.56	7.05	49.86	13.77	26.19	4.76	2.18	5.12	1.97	2.66	10828	9.29	0	1	0	0	2.92	36.42	1.7088	6.0349
592	1	1	592	355310	Taiaçu	2007	0	0.479933	0	0.24	64	57.42	0	0.42	6.04	18.96	36.36	32.43	23.44	1.56	1.25	4.84	0	4.35	5894	8.68	0	0	0	0	17.43	100	4.17493	10
593	1	1	593	355320	Taiúva	2007	0	0.35995	0	0.18	48	57.43	1.85	0.42	3.28	13.53	33.92	23.73	20.83	4.17	2.04	4.56	1.36	3.68	5447	8.6	1	0	0	0	25.7	60.33	5.06952	7.76724
594	1	1	594	355330	Tambaú	2007	3	2.08471	0	1.05	278	57.46	4.71	0.45	3.84	23.67	41.42	14.9	21.22	5.4	2.32	4.61	2.17	4.87	22406	10.02	0	1	0	0	20.47	14.36	4.52438	3.78946
595	1	1	595	355340	Tanabi	2007	0	1.79225	0	0.91	239	57.49	2.67	0.42	4.81	14.91	37.03	9.63	22.18	1.67	1.29	4.71	1.63	3.86	24055	10.09	0	1	16.96	4.12	18.44	93.02	4.29418	9.64469
596	1	1	596	355350	Tapiraí	2007	0	1.04235	0	0.53	139	57.51	15.65	0.44	11.65	17.77	40.9	23.6	23.74	5.04	2.24	4.87	3.96	4.22	8012	8.99	0	0	0	0	2.51	32.35	1.5843	5.68771
597	1	1	597	355360	Tapiratiba	2007	0	1.11734	0	0.56	149	57.51	5.43	0.41	4.24	13.65	29.61	17.39	22.15	3.36	1.83	4.71	2.33	3.69	12737	9.45	0	1	15.58	3.95	15.18	0	3.89615	0
598	1	1	598	355365	Taquaral	2007	0	0.21747	0	0.11	29	57.52	1.48	0.52	4.09	13.57	29.86	26.67	17.24	0	0	4.15	1.22	3.68	2726	7.91	0	0	72.81	8.53	15.75	100	3.96863	10
599	1	1	599	355370	Taquaritinga	2007	0	5.92418	0	3	790	57.57	2.99	0.47	5.29	16.71	35.33	19.65	20.63	3.42	1.85	4.54	1.73	4.09	53988	10.9	0	1	26.12	5.11	21.88	27.92	4.67761	5.28394
600	1	1	600	355380	Taquarituba	2007	0	2.37717	0	1.2	317	57.57	2.25	0.5	8.91	17.45	38.44	11.7	27.76	3.15	1.78	5.27	1.5	4.18	22291	10.01	1	1	0	0	3.17	80.72	1.78045	8.98443
601	1	1	601	355385	Taquarivaí	2007	1	0.569921	0	0.29	76	57.62	7.06	0.44	15.93	23.21	40.04	7.89	25	2.63	1.62	5	2.66	4.82	5151	8.55	0	0	0	0	2.46	100	1.56844	10
602	1	1	602	355390	Tarabaí	2007	0	0.584919	1	0.3	78	57.63	2.26	0.4	8.01	15.47	35.18	10.99	26.92	5.13	2.26	5.19	1.5	3.93	6607	8.8	0	0	0	0	6.4	100	2.52982	10
603	1	1	603	355395	Tarumã	2007	0	1.53729	0	0.78	205	57.65	6.08	0.55	6.42	15.72	28.95	12.21	21.46	2.44	1.56	4.63	2.46	3.96	12885	9.46	0	0	0	0	3.36	100	1.83303	10
604	1	1	604	355400	Tatuí	2007	4	11.2334	0	5.68	1498	57.69	3.49	0.48	6.29	18.84	39.62	12.99	19.29	3.81	1.95	4.39	1.87	4.34	107326	11.58	0	1	11.62	3.41	24.23	39.63	4.9224	6.29524
605	1	1	605	355410	Taubaté	2007	4	27.8061	1	14.06	3708	57.7	3.24	0.52	5.31	15.68	31.09	15.13	14.81	4.23	2.06	3.85	1.8	3.96	278686	12.54	0	1	22.73	4.77	33.99	38.32	5.83009	6.19032
606	1	1	606	355420	Tejupá	2007	1	0.64491	0	0.33	86	57.71	5.62	0.48	10.43	18.25	42.34	26.98	23.26	9.3	3.05	4.82	2.37	4.27	4809	8.48	0	0	19.93	4.46	2.4	0	1.54919	0
607	1	1	607	355430	Teodoro Sampaio	2007	1	2.1447	2	1.08	286	57.72	5.15	0.47	8.89	18.07	32.6	15.45	22.03	2.8	1.67	4.69	2.27	4.25	21386	9.97	0	1	9.51	3.08	8.75	100	2.95804	10
608	1	1	608	355440	Terra Roxa	2007	1	0.974864	0	0.49	130	57.76	0.93	0.45	3.26	16.28	40.14	24.27	24.62	2.31	1.52	4.96	0.96	4.03	8505	9.05	0	1	60.41	7.77	8.19	100	2.86182	10
609	1	1	609	355450	Tietê	2007	1	3.73448	0	1.89	498	57.77	6.83	0.49	4.25	13.4	38.29	15.43	15.06	3.82	1.95	3.88	2.61	3.66	36835	10.51	0	1	2.84	1.69	32.92	38.36	5.7376	6.19355
610	1	1	610	355460	Timburi	2007	0	0.299958	0	0.15	40	57.81	0	0.47	10.87	12.8	27.01	10	32.5	2.5	1.58	5.7	0	3.58	2646	7.88	0	0	0	0	1.94	100	1.39284	10
611	1	1	611	355465	Torre de Pedra	2007	1	0.194973	1	0.1	26	57.84	0	0.39	7.84	9.29	20.77	7.41	23.08	7.69	2.77	4.8	0	3.05	2254	7.72	0	0	0	0	5.28	100	2.29783	10
612	1	1	612	355470	Torrinha	2007	0	0.659908	0	0.33	88	57.86	1.05	0.44	2.02	13.92	43.81	19.59	25	4.55	2.13	5	1.03	3.73	9330	9.14	0	0	10.89	3.3	4.39	0	2.09523	0
613	1	1	613	355475	Trabiju	2007	0	0.127482	0	0.06	17	57.87	0	0.4	6.68	17.24	31.03	22.22	17.65	0	0	4.2	0	4.15	1544	7.34	0	0	0	0	13.25	100	3.64005	10
614	1	1	614	355480	Tremembé	2007	2	3.40453	2	1.72	454	57.91	5.07	0.54	6.57	14.53	32.01	16.55	16.08	6.61	2.57	4.01	2.25	3.81	40984	10.62	0	1	33.22	5.76	20.52	83.1	4.5299	9.11592
615	1	1	615	355490	Três Fronteiras	2007	0	0.367449	0	0.19	49	57.96	0	0.41	3.32	12.74	27.4	12.5	22.45	6.12	2.47	4.74	0	3.57	5427	8.6	0	0	0	0	4.48	100	2.1166	10
616	1	1	616	355495	Tuiuti	2007	0	0.367449	0	0.19	49	58.01	1.99	0.39	4.08	15.38	33.1	17.33	14.29	2.04	1.43	3.78	1.41	3.92	5930	8.69	0	0	0	0	10.22	0	3.19687	0
617	1	1	617	355500	Tupã	2007	0	5.28676	1	2.67	705	58.03	2.83	0.55	6.58	16.37	37.32	13.68	16.45	2.98	1.73	4.06	1.68	4.05	63476	11.06	0	1	17.28	4.16	18.9	54.35	4.34741	7.37225
618	1	1	618	355510	Tupi Paulista	2007	0	0.869879	0	0.44	116	58.08	1.47	0.49	2.77	12.56	32.09	13.27	15.52	2.59	1.61	3.94	1.21	3.54	14269	9.57	1	1	0	0	10.96	81.34	3.31059	9.01887
619	1	1	619	355520	Turiúba	2007	0	0.119983	0	0.06	16	58.08	0	0.37	4.88	11.19	21.68	7.69	12.5	0	0	3.54	0	3.34	1930	7.57	0	0	0	0	23.01	100	4.79687	10
620	1	1	620	355530	Turmalina	2007	0	0.0749896	0	0.04	10	58.17	6.93	0.4	2.34	8.75	16.88	0	10	0	0	3.16	2.63	2.96	1978	7.59	0	0	0	0	4.26	100	2.06398	10
621	1	1	621	355535	Ubarana	2007	0	0.494931	0	0.25	66	58.18	4.56	0.36	4.96	16.18	34.16	23.46	40.91	10.61	3.26	6.4	2.14	4.02	5289	8.57	0	0	20.13	4.49	6.1	57.27	2.46982	7.56769
622	1	1	622	355540	Ubatuba	2007	6	9.02874	2	4.56	1204	58.2	2.53	0.6	10.72	17.71	33.47	16.5	21.51	5.4	2.32	4.64	1.59	4.21	78801	11.27	0	1	14.57	3.82	13.86	100	3.7229	10
623	1	1	623	355550	Ubirajara	2007	0	0.457436	0	0.23	61	58.36	2.78	0.42	7.15	21.47	43.22	28.99	22.95	1.64	1.28	4.79	1.67	4.63	4427	8.4	0	0	0	0	2.63	100	1.62173	10
624	1	1	624	355560	Uchoa	2007	1	0.749896	1	0.38	100	58.43	1.39	0.4	3.38	18.08	39.73	14.75	26	2	1.41	5.1	1.18	4.25	9471	9.16	0	0	0	0	24.73	72.24	4.97293	8.49941
625	1	1	625	355570	União Paulista	2007	0	0.119983	0	0.06	16	58.45	0	0.36	2.88	12.5	30.83	9.52	37.5	0	0	6.12	0	3.54	1599	7.38	0	0	130.46	11.42	8.31	0	2.88271	0
626	1	1	626	355580	Urânia	2007	0	0.772392	0	0.39	103	58.47	1.54	0.46	4.9	17.51	33.33	15.18	17.48	1.94	1.39	4.18	1.24	4.18	8836	9.09	0	1	11.27	3.36	6.61	77.68	2.57099	8.81363
627	1	1	627	355590	Uru	2007	0	0.0599916	0	0.03	8	58.48	7.46	0.42	11.44	27.71	45.78	21.43	0	0	0	0	2.73	5.26	1251	7.13	0	0	77.46	8.8	9.66	0	3.10805	0
628	1	1	628	355600	Urupês	2007	0	0.907374	0	0.46	121	58.53	4.41	0.42	2.39	12.29	43.07	8.15	21.49	1.65	1.29	4.64	2.1	3.51	12714	9.45	0	1	8.01	2.83	15.85	63.9	3.98121	7.99375
629	1	1	629	355610	Valentim Gentil	2007	0	0.839883	0	0.42	112	58.63	1.58	0.37	4.72	11.88	39.4	16.67	21.43	1.79	1.34	4.63	1.26	3.45	11036	9.31	0	0	0	0	6.82	89.14	2.61151	9.4414
630	1	1	630	355620	Valinhos	2007	1	9.61366	1	4.86	1282	58.63	1.86	0.55	2.51	10.97	27.83	15.04	13.26	3.9	1.97	3.64	1.36	3.31	106793	11.58	0	1	8.03	2.83	49.61	39.84	7.04344	6.31189
631	1	1	631	355630	Valparaíso	2007	0	2.36217	0	1.19	315	58.65	3.26	0.46	6.92	21.46	38.45	18.77	22.54	0.32	0.56	4.75	1.8	4.63	22576	10.02	1	1	28.24	5.31	6.42	98.65	2.53377	9.93227
632	1	1	632	355635	Vargem	2007	0	0.727399	0	0.37	97	58.65	5.84	0.39	5.09	11.05	38.88	24.3	18.56	1.03	1.02	4.31	2.42	3.32	8801	9.08	0	0	0	0	15.14	62.28	3.89102	7.89177
633	1	1	633	355640	Vargem Grande do Sul	2007	0	4.16192	0	2.1	555	58.69	5.05	0.43	3.7	18.43	40.17	14.31	22.34	2.52	1.59	4.73	2.25	4.29	39266	10.58	0	1	18.23	4.27	15.98	25.71	3.9975	5.0705
634	1	1	634	355645	Vargem Grande Paulista	2007	4	4.40189	0	2.23	587	58.71	5.7	0.52	8.11	16.86	35.67	17.21	19.08	7.33	2.71	4.37	2.39	4.11	42997	10.67	0	0	12.55	3.54	23.43	38.24	4.84045	6.18385
635	1	1	635	355650	Várzea Paulista	2007	2	11.9683	1	6.05	1596	58.79	2.95	0.43	10.4	17.03	37.06	13.75	17.92	3.95	1.99	4.23	1.72	4.13	107089	11.58	0	0	9.75	3.12	36.2	36.94	6.01664	6.07783
636	1	1	636	355660	Vera Cruz	2007	0	0.982363	0	0.5	131	58.91	1.53	0.45	4.42	18.77	30.41	24.81	22.14	3.05	1.75	4.71	1.24	4.33	10769	9.28	0	0	9.17	3.03	9.15	31.03	3.0249	5.57046
637	1	1	637	355670	Vinhedo	2007	2	6.38161	0	3.23	851	58.92	3.86	0.54	3.99	13.4	30.32	15.53	13.75	3.06	1.75	3.71	1.96	3.66	63611	11.06	0	1	29.09	5.39	57.9	37.19	7.6092	6.09836
638	1	1	638	355680	Viradouro	2007	1	1.67977	1	0.85	224	58.95	3.63	0.41	3.24	12.69	31.61	26.46	22.32	0.89	0.94	4.72	1.91	3.56	17297	9.76	0	1	11.84	3.44	15.82	73.82	3.97744	8.59186
639	1	1	639	355690	Vista Alegre do Alto	2007	0	0.562422	0	0.28	75	58.96	2.34	0.36	1.19	9.39	39.59	17.5	28	2.67	1.63	5.29	1.53	3.06	6886	8.84	0	0	0	0	14.6	61.64	3.82099	7.85111
640	1	1	640	355695	Vitória Brasil	2007	0	0.0899875	0	0.05	12	58.98	0	0.36	3.4	11.72	31.72	8.33	25	8.33	2.89	5	0	3.42	1737	7.46	0	0	0	0	2.16	100	1.46969	10
641	1	1	641	355700	Votorantim	2007	4	12.2908	0	6.21	1639	59.04	2.71	0.41	4.29	16.78	36.92	14.57	17.75	2.26	1.5	4.21	1.65	4.1	108809	11.6	0	1	8.55	2.92	35.63	38.69	5.96909	6.22013
642	1	1	642	355710	Votuporanga	2007	6	7.57395	3	3.83	1010	59.19	0.79	0.5	3.73	12.17	31.01	11.61	16.83	1.68	1.3	4.1	0.89	3.49	84692	11.35	0	1	30.51	5.52	25.64	71.45	5.0636	8.45281
643	1	1	643	355715	Zacarias	2007	0	0.209971	0	0.11	28	59.54	1.75	0.39	3.25	17.18	34.97	17.86	17.86	0	0	4.23	1.32	4.14	2335	7.76	0	0	0	0	9.05	100	3.00832	10
644	1	1	644	355720	Chavantes	2007	0	1.14734	1	0.58	153	59.57	0.92	0.48	5.11	18.48	35.08	21.11	22.22	5.88	2.43	4.71	0.96	4.3	12114	9.4	0	1	8.24	2.87	10.73	59.79	3.27567	7.7324
645	1	1	645	355730	Estiva Gerbi	2007	0	0.832384	0	0.42	111	59.69	3.3	0.42	3.52	20.02	38.68	13.71	22.52	2.7	1.64	4.75	1.82	4.47	10044	9.21	0	0	10.32	3.21	27.14	65.91	5.20961	8.1185
1	2	2	646	350010	Adamantina	2008	0	2.66963	0	1.35	356	46.02	1.68	0.52	3.23	14.1	36.21	8.92	14.61	1.69	1.3	3.82	1.3	3.76	33797	10.43	0	1	8.88	2.98	17.17	41.55	4.14367	6.44593
2	2	2	647	350020	Adolfo	2008	0	0.254965	0	0.13	34	46.51	5.42	0.41	5.57	14.18	30.6	19.64	23.53	0	0	4.85	2.33	3.77	3557	8.18	0	0	0	0	10.28	95.59	3.20624	9.77701
3	2	2	648	350030	Aguaí	2008	0	3.622	0	1.83	483	47.18	4.83	0.48	7.27	15.18	37.64	21.63	24.02	6.63	2.57	4.9	2.2	3.9	32148	10.38	0	1	9.56	3.09	19.31	14.91	4.39431	3.86135
4	2	2	649	350040	Águas da Prata	2008	0	0.57742	0	0.29	77	47.23	3.61	0.53	3.79	15.29	44.5	36.67	7.79	5.19	2.28	2.79	1.9	3.91	7584	8.93	0	0	26.74	5.17	17.46	61.08	4.17852	7.81537
5	2	2	650	350050	Águas de Lindóia	2008	0	1.96473	0	0.99	262	47.3	5.24	0.46	6.54	17.78	42.63	12.16	11.07	4.96	2.23	3.33	2.29	4.22	17266	9.76	0	1	17.55	4.19	12.63	90.75	3.55387	9.52628
6	2	2	651	350055	Águas de Santa Bárbara	2008	0	0.547424	0	0.28	73	47.53	3.64	0.49	5.41	15.25	37.44	22.37	15.07	5.48	2.34	3.88	1.91	3.9	5601	8.63	0	0	0	0	12.49	100	3.53412	10
7	2	2	652	350060	Águas de São Pedro	2008	0	0.14248	0	0.07	19	47.55	0	0.54	1.53	6.47	14.93	7.69	15.79	5.26	2.29	3.97	0	2.54	2707	7.9	0	0	118.72	10.9	49.44	0	7.03136	0
8	2	2	653	350070	Agudos	2008	1	3.71198	0	1.88	495	47.59	3.11	0.43	7.99	12.2	29.25	26.21	23.43	2.02	1.42	4.84	1.76	3.49	34524	10.45	0	1	29.26	5.41	16.38	65.31	4.04722	8.08146
9	2	2	654	350075	Alambari	2008	0	0.464935	0	0.24	62	47.88	5.08	0.44	7.26	15.87	41.83	8.62	17.74	6.45	2.54	4.21	2.25	3.98	4884	8.49	0	0	0	0	8.79	85.5	2.96479	9.24662
10	2	2	655	350080	Alfredo Marcondes	2008	0	0.232468	0	0.12	31	48	1.57	0.36	4.79	14.68	34.47	19.51	12.9	0	0	3.59	1.25	3.83	3891	8.27	0	0	0	0	20.38	100	4.51442	10
11	2	2	656	350090	Altair	2008	1	0.42744	0	0.22	57	48.15	9.96	0.42	5.67	24.26	49.7	23.91	22.81	1.75	1.32	4.78	3.16	4.93	3815	8.25	0	0	0	0	6.03	100	2.45561	10
12	2	2	657	350100	Altinópolis	2008	0	1.4623	0	0.74	195	48.44	2.53	0.45	2.58	15.85	31.92	17.68	20	2.05	1.43	4.47	1.59	3.98	15607	9.66	0	1	12.76	3.57	11.22	100	3.34963	10
13	2	2	658	350110	Alto Alegre	2008	0	0.329954	0	0.17	44	48.48	4.66	0.36	5.63	12.79	38.05	11.32	25	4.55	2.13	5	2.16	3.58	4102	8.32	0	1	0	0	5.98	100	2.4454	10
14	2	2	659	350115	Alumínio	2008	0	1.95723	0	0.99	261	48.54	0.92	0.43	4.81	17.86	31.35	20.34	14.56	1.92	1.38	3.82	0.96	4.23	16839	9.73	0	0	12.09	3.48	84.66	57.41	9.20109	7.57694
15	2	2	660	350120	Álvares Florence	2008	0	0.28496	0	0.14	38	48.6	2.45	0.42	3.41	14.23	38.32	10.53	15.79	0	0	3.97	1.57	3.77	3897	8.27	0	0	0	0	5.92	76.88	2.43311	8.76812
16	2	2	661	350130	Álvares Machado	2008	0	2.06971	0	1.05	276	48.67	3.31	0.47	4.75	14.31	31.29	15.32	17.03	2.17	1.47	4.13	1.82	3.78	23513	10.07	0	1	21.3	4.62	18.29	100	4.27668	10
17	2	2	662	350140	Álvaro de Carvalho	2008	0	0.494931	0	0.25	66	48.68	0	0.39	5.86	7.55	35.85	20.93	22.73	0	0	4.77	0	2.75	4650	8.44	1	0	21.99	4.69	2.17	100	1.47309	10
18	2	2	663	350150	Alvinlândia	2008	0	0.337453	0	0.17	45	48.71	4.14	0.53	5.21	18.18	35.18	17.39	20	4.44	2.11	4.47	2.04	4.26	3000	8.01	0	0	0	0	2.96	100	1.72047	10
19	2	2	664	350160	Americana	2008	2	19.5948	3	9.91	2613	48.74	2.91	0.47	2.64	11.74	32.12	13.17	11.86	3.1	1.76	3.44	1.71	3.43	210638	12.26	1	1	18.53	4.3	53.63	45.28	7.32325	6.72904
20	2	2	665	350170	Américo Brasiliense	2008	2	4.14692	0	2.1	553	48.87	1.01	0.4	4.41	14.45	39.17	20.57	21.52	6.69	2.59	4.64	1.01	3.8	34478	10.45	0	1	3.02	1.74	42.1	0	6.48845	0
21	2	2	666	350180	Américo de Campos	2008	0	0.434939	0	0.22	58	49	3.45	0.44	2.84	10.05	26.72	11.59	27.59	3.45	1.86	5.25	1.86	3.17	5706	8.65	0	0	0	0	8.66	66.93	2.94279	8.18108
22	2	2	667	350190	Amparo	2008	0	5.96917	0	3.02	796	49.19	3.52	0.5	2.96	16.58	38.07	10.76	19.1	1.51	1.23	4.37	1.88	4.07	65829	11.09	0	1	15.44	3.93	40.39	100	6.35531	10
23	2	2	668	350200	Analândia	2008	0	0.404944	0	0.2	54	49.23	3.95	0.53	4.44	15.75	33.98	20	18.52	1.85	1.36	4.3	1.99	3.97	4293	8.36	0	0	0	0	10.36	72.01	3.2187	8.48587
24	2	2	669	350210	Andradina	2008	1	4.96431	0	2.51	662	49.26	3.56	0.52	4.55	14.53	29.9	8.39	16.31	4.68	2.16	4.04	1.89	3.81	55334	10.92	1	1	30.71	5.54	17.41	25.48	4.17253	5.04777
25	2	2	670	350220	Angatuba	2008	0	2.46716	0	1.25	329	49.27	5.82	0.45	5.39	14.03	37.02	13.51	22.19	3.04	1.74	4.71	2.41	3.75	22210	10.01	0	1	9.25	3.04	12.09	16.03	3.47707	4.00375
26	2	2	671	350230	Anhembi	2008	2	0.652409	0	0.33	87	49.3	2.22	0.42	6.84	13.7	31.49	14.44	20.69	5.75	2.4	4.55	1.49	3.7	5653	8.64	0	0	0	0	2.91	100	1.70587	10
27	2	2	672	350240	Anhumas	2008	0	0.322455	0	0.16	43	49.34	4.74	0.42	6.42	13.52	29.56	10.53	18.6	0	0	4.31	2.18	3.68	3738	8.23	0	0	81.61	9.03	14.48	93.37	3.80526	9.66282
28	2	2	673	350250	Aparecida	2008	0	3.68199	0	1.86	491	49.37	3.21	0.49	7.01	14.9	33.75	19.23	19.14	3.26	1.81	4.38	1.79	3.86	35007	10.46	0	1	17.16	4.14	17.29	75.2	4.15812	8.67179
29	2	2	674	350260	Aparecida d'Oeste	2008	0	0.367449	0	0.19	49	49.38	1.95	0.47	6.69	8.58	26.04	7.89	28.57	0	0	5.35	1.4	2.93	4450	8.4	0	1	21.93	4.68	4.99	75.38	2.23383	8.68217
30	2	2	675	350270	Apiaí	2008	1	2.96959	0	1.5	396	49.42	5.91	0.56	20.75	23.58	39.98	16.32	22.47	2.78	1.67	4.74	2.43	4.86	25191	10.13	0	1	3.88	1.97	4.39	94.84	2.09523	9.73858
31	2	2	676	350275	Araçariguama	2008	0	2.27218	0	1.15	303	49.44	2.93	0.47	4.98	14.77	36.97	12.04	19.14	7.92	2.81	4.38	1.71	3.84	17080	9.75	0	1	18.9	4.35	28.85	100	5.37122	10
32	2	2	677	350280	Araçatuba	2008	3	17.3301	1	8.76	2311	49.47	4.11	0.54	6.18	13.06	29.06	14.3	16.23	1.86	1.36	4.03	2.03	3.61	181579	12.11	1	1	27.9	5.28	23.56	65	4.85386	8.06226
33	2	2	678	350290	Araçoiaba da Serra	2008	0	2.47466	0	1.25	330	49.53	3.42	0.53	6.14	12.75	38.81	14.13	17.27	2.73	1.65	4.16	1.85	3.57	27299	10.21	0	0	3.89	1.97	17.1	85.55	4.13521	9.24932
34	2	2	679	350300	Aramina	2008	0	0.42744	0	0.22	57	49.57	4.02	0.43	3.2	18.16	38.62	24.68	21.05	5.26	2.29	4.59	2.01	4.26	5152	8.55	0	0	0	0	11.54	100	3.39706	10
35	2	2	680	350310	Arandu	2008	0	0.667407	0	0.34	89	49.58	6.21	0.39	5.73	12.92	42.11	15.07	22.47	1.12	1.06	4.74	2.49	3.59	6123	8.72	0	1	0	0	2.92	0	1.7088	0
36	2	2	681	350315	Arapeí	2008	0	0.202472	0	0.1	27	49.59	4.41	0.4	14.4	25.79	43.44	10	25.93	0	0	5.09	2.1	5.08	2493	7.82	0	0	0	0	2.6	100	1.61245	10
37	2	2	682	350320	Araraquara	2008	9	18.0575	2	9.13	2408	49.69	1.43	0.5	3.66	15.04	31.52	10.87	13.25	4.07	2.02	3.64	1.19	3.88	208662	12.25	1	1	22.15	4.71	51.88	51.51	7.20278	7.17705
38	2	2	683	350330	Araras	2008	0	11.2034	0	5.66	1494	49.7	2.39	0.48	3.05	15.84	30.63	17.22	16.87	2.28	1.51	4.11	1.55	3.98	118843	11.69	0	1	23.34	4.83	43.76	80.68	6.61513	8.9822
39	2	2	684	350335	Arco-Íris	2008	0	0.127482	0	0.06	17	49.7	3.64	0.41	10.03	21.82	39.39	13.79	5.88	11.76	3.43	2.43	1.91	4.67	1925	7.56	0	0	0	0	1.34	100	1.15758	10
40	2	2	685	350340	Arealva	2008	0	0.569921	0	0.29	76	49.7	4.27	0.45	4.83	9.73	32.89	7.32	19.74	2.63	1.62	4.44	2.07	3.12	7841	8.97	0	1	12.96	3.6	7.47	91.95	2.73313	9.58906
41	2	2	686	350350	Areias	2008	0	0.277461	0	0.14	37	49.73	4.94	0.46	19.44	16.62	30.66	5.71	18.92	2.7	1.64	4.35	2.22	4.08	3696	8.22	0	0	0	0	6.37	96.61	2.52389	9.82904
42	2	2	687	350360	Areiópolis	2008	4	1.28982	0	0.65	172	49.73	5.68	0.37	5.1	17.11	38.09	17.42	27.33	2.33	1.52	5.23	2.38	4.14	10579	9.27	0	0	0	0	21.42	97.37	4.62817	9.86762
43	2	2	688	350370	Ariranha	2008	0	0.832384	0	0.42	111	49.74	2.71	0.4	3.07	17.61	38.36	7.29	18.02	0	0	4.24	1.65	4.2	8547	9.05	0	1	0	0	23.15	41.79	4.81144	6.46452
44	2	2	689	350380	Artur Nogueira	2008	0	4.3119	0	2.18	575	49.75	2.38	0.47	4.05	11.86	37.4	18.12	16.7	3.65	1.91	4.09	1.54	3.44	44177	10.7	0	1	7.16	2.68	31.34	100	5.59821	10
45	2	2	690	350390	Arujá	2008	1	9.08873	0	4.6	1212	49.79	4.14	0.58	8.96	12.56	28.57	15.49	15.02	1.32	1.15	3.88	2.03	3.54	74905	11.22	0	1	11.16	3.34	41.04	20.63	6.40625	4.54203
46	2	2	691	350395	Aspásia	2008	0	0.134981	0	0.07	18	49.82	3	0.47	8.52	6.62	13.25	21.74	22.22	5.56	2.36	4.71	1.73	2.57	1809	7.5	0	0	0	0	3.17	0	1.78045	0
47	2	2	692	350400	Assis	2008	2	9.19372	0	4.65	1226	49.85	2.08	0.5	3.99	17.24	33.4	15.08	17.7	2.94	1.71	4.21	1.44	4.15	95144	11.46	1	1	21.4	4.63	18	74.29	4.24264	8.61916
48	2	2	693	350410	Atibaia	2008	9	13.4831	2	6.82	1798	49.91	7.2	0.55	7.86	14.96	31.86	19.33	17.24	4.45	2.11	4.15	2.68	3.87	126603	11.75	1	1	8.9	2.98	44.94	47.45	6.70373	6.8884
49	2	2	694	350420	Auriflama	2008	3	1.32732	1	0.67	177	49.93	1.68	0.47	2.21	12.2	33.95	18.82	22.03	3.39	1.84	4.69	1.3	3.49	14202	9.56	0	1	7.1	2.66	17.01	90.7	4.12432	9.52365
50	2	2	695	350430	Avaí	2008	1	0.419942	1	0.21	56	49.94	2.08	0.49	13.98	20	30.89	15.49	28.57	14.29	3.78	5.35	1.44	4.47	4959	8.51	0	0	40.93	6.4	8.31	61.51	2.88271	7.84283
51	2	2	696	350440	Avanhandava	2008	0	1.01236	0	0.51	135	49.97	4.86	0.44	8.25	29.41	43.85	12.59	20	10.37	3.22	4.47	2.21	5.42	11310	9.33	1	0	18.52	4.3	7.03	100	2.65141	10
52	2	2	697	350450	Avaré	2008	1	8.72129	0	4.41	1163	49.97	3.47	0.48	4.19	18.14	40.77	13.92	17.28	5.93	2.44	4.16	1.86	4.26	82934	11.33	1	1	22.06	4.7	14.82	45.92	3.84968	6.77643
53	2	2	698	350460	Bady Bassitt	2008	0	1.13984	0	0.58	152	50	5.13	0.37	1.21	9.66	28.11	12.89	17.11	0.66	0.81	4.14	2.27	3.11	14603	9.59	0	0	0	0	26.02	80.53	5.10098	8.97385
54	2	2	699	350470	Balbinos	2008	1	0.14248	1	0.07	19	50	0	0.38	6.46	29.66	45.76	33.33	5.26	0	0	2.29	0	5.45	3702	8.22	1	0	155.76	12.48	5.78	82.9	2.40416	9.10494
55	2	2	700	350480	Bálsamo	2008	0	0.562422	0	0.28	75	50.01	0.99	0.44	1.87	9.31	30.8	5.8	17.33	0	0	4.16	1	3.05	8160	9.01	0	0	0	0	24.25	0	4.92443	0
56	2	2	701	350490	Bananal	2008	0	1.53729	0	0.78	205	50.05	4.5	0.51	10.8	19.6	33.8	21.95	20.49	1.95	1.4	4.53	2.12	4.43	10223	9.23	0	0	0	0	10.44	67.43	3.2311	8.21158
57	2	2	702	350500	Barão de Antonina	2008	0	0.247466	0	0.13	33	50.07	1.26	0.48	9.43	12.3	34.52	17.31	30.3	9.09	3.02	5.5	1.12	3.51	3116	8.04	0	0	0	0	1.28	100	1.13137	10
58	2	2	703	350510	Barbosa	2008	0	0.607415	0	0.31	81	50.09	0.6	0.41	7.16	20.88	38.95	19.32	27.16	6.17	2.48	5.21	0.78	4.57	6593	8.79	0	0	15.52	3.94	4.68	100	2.16333	10
59	2	2	704	350520	Bariri	2008	0	2.82711	0	1.43	377	50.1	1.91	0.43	3.53	19.79	43.18	10.1	18.83	4.24	2.06	4.34	1.38	4.45	31593	10.36	0	1	6.47	2.54	16.92	47.91	4.11339	6.9217
60	2	2	705	350530	Barra Bonita	2008	0	3.08207	0	1.56	411	50.11	1.54	0.45	1.83	17.56	33.53	22.7	18	1.22	1.1	4.24	1.24	4.19	35246	10.47	0	1	11.31	3.36	14.29	34.2	3.78021	5.84808
61	2	2	706	350535	Barra do Chapéu	2008	0	0.584919	0	0.3	78	50.18	4.43	0.55	25.81	28.45	47.42	12.86	33.33	6.41	2.53	5.77	2.1	5.33	5244	8.56	0	0	0	0	0.79	100	0.888819	10
62	2	2	707	350540	Barra do Turvo	2008	0	0.802388	0	0.41	107	50.18	5.31	0.5	24.28	20.03	37.39	20.63	30.84	11.21	3.35	5.55	2.3	4.48	7729	8.95	0	0	25.52	5.05	1.18	100	1.08628	10
63	2	2	708	350550	Barretos	2008	4	11.1359	4	5.63	1485	50.23	3.4	0.49	3.87	17.13	35.09	16.01	16.9	3.97	1.99	4.11	1.84	4.14	112101	11.63	0	1	43.53	6.6	26.21	43.48	5.11957	6.59394
64	2	2	709	350560	Barrinha	2008	1	3.71948	0	1.88	496	50.23	4.62	0.41	4.86	19.51	44.56	18.49	22.38	4.03	2.01	4.73	2.15	4.42	28496	10.26	0	0	14.5	3.81	38.43	35.23	6.19919	5.93549
65	2	2	710	350570	Barueri	2008	6	36.205	2	18.31	4828	50.24	3.55	0.62	8.47	12.61	28.62	12.84	15.72	0.83	0.91	3.96	1.88	3.55	240749	12.39	0	1	23.51	4.85	58.48	58.58	7.64722	7.65376
66	2	2	711	350580	Bastos	2008	2	2.1372	0	1.08	285	50.24	1.82	0.42	4.14	14.27	36.07	13.91	21.4	2.11	1.45	4.63	1.35	3.78	20445	9.93	0	1	9.72	3.12	9.95	100	3.15436	10
67	2	2	712	350590	Batatais	2008	3	5.48174	0	2.77	731	50.3	4.76	0.5	5.35	15.09	30.62	15.47	20.52	2.46	1.57	4.53	2.18	3.88	56476	10.94	0	1	18.05	4.25	23.04	34.75	4.8	5.89491
68	2	2	713	350600	Bauru	2008	4	33.5503	3	16.96	4474	50.31	2.75	0.56	5.04	14.21	31.11	17.1	16	5.05	2.25	4	1.66	3.77	343937	12.75	1	1	22.44	4.74	37.82	28.18	6.1498	5.30848
69	2	2	714	350610	Bebedouro	2008	2	6.62908	0	3.35	884	50.32	3.23	0.51	4.03	15.7	30.9	19.83	17.53	4.3	2.07	4.19	1.8	3.96	75035	11.23	0	1	38.59	6.21	39.75	74.45	6.30476	8.62844
70	2	2	715	350620	Bento de Abreu	2008	0	0.322455	0	0.16	43	50.57	0	0.38	3.14	16.59	35.02	18.42	9.3	0	0	3.05	0	4.07	2674	7.89	0	0	0	0	2.8	100	1.67332	10
71	2	2	716	350630	Bernardino de Campos	2008	0	1.11734	0	0.56	149	50.62	3.15	0.46	3.48	14.22	37.72	10.57	27.52	2.68	1.64	5.25	1.77	3.77	10775	9.28	1	1	9.28	3.05	6.49	65.8	2.54755	8.11172
72	2	2	717	350635	Bertioga	2008	0	6.85405	0	3.47	914	50.62	6.71	0.49	5.73	15.67	40.51	27.16	19.04	14	3.74	4.36	2.59	3.96	47645	10.77	0	1	15.96	3.99	15.45	35.69	3.93065	5.97411
73	2	2	718	350640	Bilac	2008	0	0.472434	0	0.24	63	50.66	0.74	0.43	1.91	7.09	24.91	15.63	23.81	0	0	4.88	0.86	2.66	7048	8.86	0	1	0	0	9.29	99.93	3.04795	9.9965
74	2	2	719	350650	Birigui	2008	2	10.731	0	5.43	1431	50.68	2.64	0.43	2.81	9.3	33.81	17.46	14.47	3.98	2	3.8	1.62	3.05	108728	11.6	1	1	15.14	3.89	17.82	33.37	4.22137	5.77668
75	2	2	720	350660	Biritiba-Mirim	2008	0	3.10457	0	1.57	414	50.71	7.13	0.54	9.04	19.83	47.34	22.33	20.77	7.97	2.82	4.56	2.67	4.45	28575	10.26	0	1	3.6	1.9	11.67	100	3.41614	10
76	2	2	721	350670	Boa Esperança do Sul	2008	0	1.4323	0	0.72	191	50.72	3.31	0.44	8.82	26.82	47.1	23.26	23.56	3.14	1.77	4.85	1.82	5.18	13645	9.52	0	1	14.88	3.86	12.62	86.31	3.55246	9.29032
77	2	2	722	350680	Bocaina	2008	2	1.24483	1	0.63	166	50.73	0.66	0.43	2.84	10.79	39.38	5.42	18.07	1.2	1.1	4.25	0.81	3.28	10859	9.29	0	1	0	0	6.94	67	2.63439	8.18535
78	2	2	723	350690	Bofete	2008	3	0.989862	1	0.5	132	50.73	4.36	0.47	9.72	15.36	30.71	25.44	22.73	3.79	1.95	4.77	2.09	3.92	9618	9.17	0	0	10.95	3.31	8.54	0	2.92233	0
79	2	2	724	350700	Boituva	2008	0	5.7367	0	2.9	765	50.74	3.18	0.49	4.43	18.49	42.02	15.99	16.34	1.7	1.3	4.04	1.78	4.3	48314	10.79	0	1	4.42	2.1	34.02	48.7	5.83267	6.97854
80	2	2	725	350710	Bom Jesus dos Perdões	2008	0	1.94973	0	0.99	260	50.77	4.8	0.49	15.67	23.17	43.72	18.15	16.54	5	2.24	4.07	2.19	4.81	19708	9.89	0	0	5.45	2.33	18.96	0	4.35431	0
81	2	2	726	350715	Bom Sucesso de Itararé	2008	0	0.689904	0	0.35	92	50.8	0	0.45	21.73	15.4	28.03	8.97	29.35	6.52	2.55	5.42	0	3.92	3571	8.18	0	0	0	0	0.86	94.31	0.927362	9.71133
82	2	2	727	350720	Borá	2008	0	0.0824885	0	0.04	11	50.81	2.86	0.4	3.11	14.29	40.48	12.5	18.18	9.09	3.02	4.26	1.69	3.78	805	6.69	0	0	0	0	11.8	0	3.43511	0
83	2	2	728	350730	Boracéia	2008	0	0.42744	0	0.22	57	50.82	0.82	0.39	3.21	14.76	41.22	7.69	21.05	14.04	3.75	4.59	0.9	3.84	4268	8.36	0	0	0	0	6.89	83.58	2.62488	9.14221
84	2	2	729	350740	Borborema	2008	0	1.16984	0	0.59	156	50.83	2.1	0.43	4.05	13.17	41.26	13.69	19.87	5.77	2.4	4.46	1.45	3.63	14529	9.58	0	1	7.01	2.65	12.02	100	3.46699	10
85	2	2	730	350745	Borebi	2008	0	0.269962	0	0.14	36	50.84	0	0.4	5.01	13.76	36.7	19.05	19.44	8.33	2.89	4.41	0	3.71	2293	7.74	0	0	44.92	6.7	8.83	100	2.97153	10
86	2	2	731	350750	Botucatu	2008	3	13.0482	2	6.6	1740	50.85	1.79	0.56	5.98	15.62	32.98	13.64	17.59	3.22	1.79	4.19	1.34	3.95	127328	11.75	0	1	10.53	3.24	28.01	50.41	5.29245	7.1
87	2	2	732	350760	Bragança Paulista	2008	11	15.6053	1	7.89	2081	50.85	4.93	0.53	5.29	15.96	33.97	16.89	14.99	3.56	1.89	3.87	2.22	4	146744	11.9	1	1	19.67	4.44	35.7	52.46	5.97495	7.24293
88	2	2	733	350770	Braúna	2008	0	0.42744	0	0.22	57	50.86	6.54	0.43	1.48	15.17	40.1	24.32	21.05	1.75	1.32	4.59	2.56	3.89	5021	8.52	0	0	41.12	6.41	5.42	100	2.32809	10
89	2	2	734	350775	Brejo Alegre	2008	0	0.179975	0	0.09	24	50.88	4.27	0.4	1.76	9.66	34.78	8.33	8.33	4.17	2.04	2.89	2.07	3.11	2573	7.85	0	0	0	0	6.2	100	2.48998	10
90	2	2	735	350780	Brodósqui	2008	1	1.82975	0	0.93	244	50.88	2.29	0.45	4.38	11.37	39.32	16.56	16.8	4.1	2.02	4.1	1.51	3.37	21107	9.96	0	0	9.83	3.14	22.84	67.04	4.77912	8.1878
91	2	2	736	350790	Brotas	2008	0	2.27218	0	1.15	303	50.92	5.5	0.42	4.16	14.37	38.48	13.43	19.8	3.96	1.99	4.45	2.34	3.79	21580	9.98	0	1	0	0	16.41	92.16	4.05093	9.6
92	2	2	737	350800	Buri	2008	0	2.55714	0	1.29	341	50.92	7.63	0.51	17.54	26.88	44.67	14.72	24.63	12.02	3.47	4.96	2.76	5.18	18563	9.83	0	0	0	0	3.34	59.01	1.82757	7.6818
93	2	2	738	350810	Buritama	2008	0	1.4548	0	0.74	194	50.93	2.96	0.45	5.13	19.03	41.93	11.06	24.23	0.52	0.72	4.92	1.72	4.36	15418	9.64	0	1	6.64	2.58	11.84	43.37	3.44093	6.58559
94	2	2	739	350820	Buritizal	2008	0	0.314956	0	0.16	42	50.99	2.15	0.47	5.41	13.38	24.52	12.77	7.14	2.38	1.54	2.67	1.46	3.66	4053	8.31	0	0	0	0	37.91	89.1	6.15711	9.43928
95	2	2	740	350830	Cabrália Paulista	2008	0	0.404944	0	0.2	54	51	1.88	0.41	6.84	17.1	43.56	35.48	35.19	3.7	1.92	5.93	1.37	4.13	4365	8.38	0	0	22.54	4.75	6.83	69.12	2.61343	8.31384
96	2	2	741	350840	Cabreúva	2008	0	5.21927	0	2.64	696	51.02	3.87	0.42	4.64	17.52	38.35	16.14	20.26	3.45	1.86	4.5	1.97	4.19	41604	10.64	0	1	0	0	32.46	0	5.69737	0
97	2	2	742	350850	Caçapava	2008	0	9.22372	2	4.66	1230	51.02	3.85	0.51	6.48	18.1	36.3	16.21	19.27	1.87	1.37	4.39	1.96	4.25	84752	11.35	0	1	28.94	5.38	38.72	81.1	6.22254	9.00555
98	2	2	743	350860	Cachoeira Paulista	2008	0	3.53201	0	1.79	471	51.03	0.71	0.53	7.47	18.42	33.17	16.53	18.68	4.67	2.16	4.32	0.84	4.29	30091	10.31	0	1	6.77	2.6	22.61	87.14	4.755	9.33488
99	2	2	744	350870	Caconde	2008	0	1.68727	0	0.85	225	51.04	6.4	0.5	7.71	16.87	38.42	9.39	19.11	4.89	2.21	4.37	2.53	4.11	18538	9.83	0	1	5.37	2.32	15.9	30.08	3.98748	5.48452
100	2	2	745	350880	Cafelândia	2008	0	1.67977	0	0.85	224	51.05	3.49	0.48	7.51	17.38	38.57	20.29	20.98	8.04	2.83	4.58	1.87	4.17	16607	9.72	0	1	12.15	3.49	20.24	96.68	4.49889	9.8326
101	2	2	746	350890	Caiabu	2008	0	0.277461	0	0.14	37	51.12	0	0.38	5.23	13.6	35.41	12.5	32.43	5.41	2.32	5.69	0	3.69	4072	8.31	0	0	0	0	3.55	100	1.88414	10
102	2	2	747	350900	Caieiras	2008	0	10.3336	0	5.22	1378	51.12	4.08	0.48	6.12	17.21	34.35	17.67	15.17	3.85	1.96	3.89	2.02	4.15	86529	11.37	0	1	18	4.24	41.69	11.09	6.45678	3.33017
103	2	2	748	350910	Caiuá	2008	0	0.337453	0	0.17	45	51.13	2.52	0.46	12.77	20.72	31.81	27.91	22.22	0	0	4.71	1.59	4.55	5039	8.52	1	0	20.6	4.54	3.63	100	1.90526	10
104	2	2	749	350920	Cajamar	2008	1	8.77378	0	4.44	1170	51.17	10.4	0.49	15.74	18.41	37.32	14.74	15.9	1.88	1.37	3.99	3.22	4.29	64114	11.07	0	1	8.15	2.85	45.52	71.87	6.74685	8.47762
105	2	2	750	350925	Cajati	2008	3	3.73448	0	1.89	498	51.22	6.05	0.48	14.26	26.85	41.5	23.91	22.69	7.43	2.73	4.76	2.46	5.18	28372	10.25	0	1	20.88	4.57	14.76	59.18	3.84187	7.69285
106	2	2	751	350930	Cajobi	2008	0	0.764894	0	0.39	102	51.24	1.48	0.41	2.96	14.01	35.87	13.16	23.53	0	0	4.85	1.21	3.74	9768	9.19	0	1	20.69	4.55	14.65	72.49	3.82753	8.51411
107	2	2	752	350940	Cajuru	2008	0	2.8946	0	1.46	386	51.26	2.48	0.4	5.18	16.05	32.47	22.91	22.02	2.07	1.44	4.69	1.57	4.01	23371	10.06	0	1	26.26	5.12	18.87	100	4.34396	10
108	2	2	753	350945	Campina do Monte Alegre	2008	0	0.412443	0	0.21	55	51.28	3.64	0.49	10.72	21.54	39.23	9.86	21.82	0	0	4.67	1.91	4.64	5567	8.62	0	0	18.11	4.26	26.13	100	5.11175	10
109	2	2	754	350950	Campinas	2008	39	108.435	22	54.82	14460	51.35	5.36	0.58	7.5	14.59	30.59	16.03	14.41	3.01	1.73	3.8	2.32	3.82	1080113	13.89	1	1	28.02	5.29	49.95	71.95	7.06753	8.48233
110	2	2	755	350960	Campo Limpo Paulista	2008	0	9.06624	0	4.58	1209	51.35	3	0.44	4.68	14.66	32.48	23.02	15.96	4.88	2.21	4	1.73	3.83	74074	11.21	0	1	11.12	3.33	36.59	18.91	6.04897	4.34856
111	2	2	756	350970	Campos do Jordão	2008	0	6.04416	0	3.06	806	51.37	2.07	0.59	6.85	17.24	40.25	22.9	19.85	4.71	2.17	4.46	1.44	4.15	47789	10.77	0	1	29.61	5.44	15.83	100	3.97869	10
112	2	2	757	350980	Campos Novos Paulista	2008	1	0.442438	0	0.22	59	51.37	4.59	0.44	9.12	19.73	38.92	16.95	22.03	1.69	1.3	4.69	2.14	4.44	4539	8.42	0	0	0	0	2.4	100	1.54919	10
113	2	2	758	350990	Cananéia	2008	0	1.4548	0	0.74	194	51.37	4.56	0.5	14.57	19.96	33.03	31.15	24.74	7.73	2.78	4.97	2.14	4.47	12226	9.41	0	0	8.15	2.85	4.82	100	2.19545	10
114	2	2	759	350995	Canas	2008	0	0.562422	0	0.28	75	51.4	5.07	0.43	12.59	26.95	44.08	18.39	18.67	9.33	3.06	4.32	2.25	5.19	4385	8.39	0	0	0	0	7.36	79.9	2.71293	8.93868
115	2	2	760	351000	Cândido Mota	2008	0	2.76711	0	1.4	369	51.4	1.33	0.42	6.25	20.06	36.35	21.21	25.75	2.98	1.73	5.07	1.15	4.48	29884	10.31	0	1	3.35	1.83	6.93	79.94	2.63249	8.94092
116	2	2	761	351010	Cândido Rodrigues	2008	0	0.239967	0	0.12	32	51.4	0	0.48	2.1	10.88	28.5	10.53	18.75	6.25	2.5	4.33	0	3.3	2668	7.89	0	0	0	0	24.18	100	4.91732	10
117	2	2	762	351015	Canitar	2008	0	0.629912	0	0.32	84	51.41	2.37	0.41	6.65	21.51	36.29	1.61	23.81	0	0	4.88	1.54	4.64	4369	8.38	0	0	23.67	4.87	9.77	80.89	3.1257	8.99389
118	2	2	763	351020	Capao Bonito	2008	0	4.94931	0	2.5	660	51.44	4.05	0.5	13.83	15.78	34.53	16.43	23.94	4.39	2.1	4.89	2.01	3.97	46178	10.74	0	1	6.44	2.54	6.43	59.97	2.53574	7.74403
119	2	2	764	351030	Capela do Alto	2008	0	2.06971	1	1.05	276	51.45	9.45	0.4	6.82	17.63	41.72	14.07	24.64	2.17	1.47	4.96	3.07	4.2	17532	9.77	0	0	0	0	7.65	33.48	2.76586	5.78619
120	2	2	765	351040	Capivari	2008	1	5.49673	0	2.78	733	51.45	5.75	0.48	4.86	15.59	37.2	12.38	17.6	2.05	1.43	4.2	2.4	3.95	48576	10.79	0	1	38.2	6.18	37.88	33.92	6.15467	5.82409
121	2	2	766	351050	Caraguatatuba	2008	6	10.7985	6	5.46	1440	51.47	3.98	0.52	8.26	19.66	38.36	14.8	21.04	4.51	2.12	4.59	2	4.43	100840	11.52	0	1	37.42	6.12	21.51	85.63	4.63789	9.25365
122	2	2	767	351060	Carapicuíba	2008	6	49.5606	5	25.06	6609	51.48	4.78	0.5	12.11	17.9	32.93	21.35	16.43	5.66	2.38	4.05	2.19	4.23	369584	12.82	0	1	12.34	3.51	34.83	7.9	5.90169	2.81069
123	2	2	768	351070	Cardoso	2008	0	1.02736	0	0.52	137	51.49	1.56	0.44	9.01	9.63	26.91	15.45	25.55	2.92	1.71	5.05	1.25	3.1	11805	9.38	0	1	0	0	7.03	46.36	2.65141	6.80882
124	2	2	769	351080	Casa Branca	2008	0	2.55714	0	1.29	341	51.5	15.25	0.51	8.98	22.38	36.21	15.54	21.7	3.23	1.8	4.66	3.91	4.73	28307	10.25	0	1	17.87	4.23	19.38	56.61	4.40227	7.52396
125	2	2	770	351090	Cássia dos Coqueiros	2008	0	0.187474	0	0.09	25	51.51	0.74	0.44	7.59	17.21	34.43	21.74	24	4	2	4.9	0.86	4.15	2634	7.88	0	0	0	0	5.72	100	2.39165	10
126	2	2	771	351100	Castilho	2008	0	1.94223	1	0.98	259	51.51	3.27	0.48	13.22	21.19	33.64	9.74	21.24	4.25	2.06	4.61	1.81	4.6	18003	9.8	0	0	23.07	4.8	15.42	64.24	3.92683	8.01499
127	2	2	772	351110	Catanduva	2008	6	10.1611	0	5.14	1355	51.53	2.9	0.47	3.12	13.77	31.37	9.58	16.38	0.59	0.77	4.05	1.7	3.71	112820	11.63	0	1	33.22	5.76	33.85	78.37	5.81808	8.85268
128	2	2	773	351120	Catiguá	2008	1	0.824885	0	0.42	110	51.53	0	0.43	2.13	20.86	46.7	13.68	12.73	2.73	1.65	3.57	0	4.57	7127	8.87	0	0	0	0	42.87	54.59	6.54752	7.3885
129	2	2	774	351130	Cedral	2008	0	0.682405	0	0.35	91	51.53	1.19	0.44	4.59	13.41	34.06	12.2	15.38	0	0	3.92	1.09	3.66	7972	8.98	0	0	0	0	23.92	100	4.89081	10
130	2	2	775	351140	Cerqueira César	2008	1	1.65727	0	0.84	221	51.54	3.95	0.44	5.15	17.09	36.01	10.73	30.32	5.43	2.33	5.51	1.99	4.13	17532	9.77	1	1	17.58	4.19	8.27	63.59	2.87576	7.97433
131	2	2	776	351150	Cerquilho	2008	1	3.48701	0	1.76	465	51.56	2.47	0.42	1.25	10.57	40.36	11.93	16.99	1.94	1.39	4.12	1.57	3.25	39617	10.59	0	1	5.34	2.31	29.78	89.3	5.45711	9.44987
132	2	2	777	351160	Cesário Lange	2008	0	1.50729	0	0.76	201	51.56	5.84	0.44	3.62	20.14	48.15	16	22.39	3.98	2	4.73	2.42	4.49	15540	9.65	0	1	13.35	3.65	9.48	32.13	3.07896	5.66833
133	2	2	778	351170	Charqueada	2008	0	1.61977	0	0.82	216	51.57	2.78	0.41	4.15	17.04	44.17	11.06	18.52	4.63	2.15	4.3	1.67	4.13	15085	9.62	0	1	0	0	31.64	36.57	5.62494	6.04731
134	2	2	779	351190	Clementina	2008	0	0.824885	0	0.42	110	51.58	3.89	0.38	3.27	18.02	42.11	8.41	27.27	2.73	1.65	5.22	1.97	4.25	7065	8.86	0	0	0	0	4.45	100	2.1095	10
135	2	2	780	351200	Colina	2008	0	1.75476	0	0.89	234	51.59	0.85	0.46	4.63	15.9	29.88	14.29	21.37	0.43	0.65	4.62	0.92	3.99	17371	9.76	0	1	23.15	4.81	23.5	22.96	4.84768	4.79166
136	2	2	781	351210	Colômbia	2008	0	0.64491	0	0.33	86	51.61	0.86	0.41	5.33	15.45	33.04	20.87	24.42	4.65	2.16	4.94	0.93	3.93	5994	8.7	0	1	50.1	7.08	14.15	100	3.76165	10
137	2	2	782	351220	Conchal	2008	2	2.78961	0	1.41	372	51.63	7.42	0.45	8.26	15.13	40.76	16.34	20.16	4.57	2.14	4.49	2.72	3.89	25229	10.14	0	1	28.33	5.32	20.85	73.87	4.56618	8.59477
138	2	2	783	351230	Conchas	2008	0	2.02472	0	1.02	270	51.66	2.48	0.49	4.55	15.63	39.38	19.18	16.67	4.44	2.11	4.08	1.57	3.95	16288	9.7	0	1	18.74	4.33	4.97	100	2.22935	10
139	2	2	784	351240	Cordeirópolis	2008	0	1.95723	0	0.99	261	51.67	7.18	0.45	4.7	20.54	43.17	17.06	15.71	1.53	1.24	3.96	2.68	4.53	21080	9.96	0	0	14.74	3.84	38.19	17.87	6.17981	4.22729
140	2	2	785	351250	Coroados	2008	1	0.442438	0	0.22	59	51.68	7.72	0.39	2.79	16.1	41.5	18.18	20.34	3.39	1.84	4.51	2.78	4.01	5238	8.56	0	0	19.69	4.44	9.09	100	3.01496	10
141	2	2	786	351260	Coronel Macedo	2008	0	0.449937	0	0.23	60	51.71	8.61	0.46	12.12	21.24	36.28	25	26.67	5	2.24	5.16	2.94	4.61	5001	8.52	0	0	19.54	4.42	1.87	56.85	1.36748	7.53989
142	2	2	787	351270	Corumbataí	2008	0	0.299958	0	0.15	40	51.74	1.79	0.48	4.68	15.14	38.8	22.64	20	2.5	1.58	4.47	1.34	3.89	3874	8.26	0	0	0	0	20.48	100	4.52548	10
143	2	2	788	351280	Cosmópolis	2008	4	6.53909	1	3.31	872	51.75	5.99	0.46	7.63	15.2	33.88	16.11	17.09	3.67	1.92	4.13	2.45	3.9	58827	10.98	0	1	34.08	5.84	32.62	37.53	5.71139	6.12617
144	2	2	789	351290	Cosmorama	2008	0	0.584919	0	0.3	78	51.77	2.01	0.41	4.77	11.23	28.9	10.67	11.54	1.28	1.13	3.4	1.42	3.35	7214	8.88	0	0	13.75	3.71	11.1	100	3.33167	10
145	2	2	790	351300	Cotia	2008	7	25.6164	0	12.95	3416	51.78	3.64	0.59	8.39	14.61	30.57	16.08	14.67	6.32	2.51	3.83	1.91	3.82	201150	12.21	0	1	7.36	2.71	37.43	52.51	6.11801	7.24638
146	2	2	791	351310	Cravinhos	2008	0	3.21705	0	1.63	429	51.79	4.16	0.43	2.92	12.84	31.61	13.94	18.88	5.13	2.26	4.35	2.04	3.58	31691	10.36	0	1	28.93	5.38	36.4	42.38	6.03324	6.50999
147	2	2	792	351320	Cristais Paulista	2008	0	0.817386	0	0.41	109	51.8	3.25	0.48	4.45	12.88	36.31	4.95	19.27	2.75	1.66	4.39	1.8	3.59	7588	8.93	0	0	0	0	17.44	100	4.17612	10
148	2	2	793	351330	Cruzália	2008	0	0.149979	0	0.08	20	51.81	0.85	0.44	7.66	16.2	34.08	13.33	0	10	3.16	0	0.92	4.03	2274	7.73	0	0	0	0	3.51	100	1.8735	10
149	2	2	794	351340	Cruzeiro	2008	3	8.54131	0	4.32	1139	51.82	3.68	0.54	7.77	17.07	31.08	15.95	16.86	5.88	2.43	4.11	1.92	4.13	77039	11.25	0	1	40.55	6.37	49.63	45.65	7.04486	6.75648
150	2	2	795	351350	Cubatão	2008	5	14.9829	5	7.58	1998	51.82	3.69	0.47	9.81	15.93	31.11	18.29	18.87	4.35	2.09	4.34	1.92	3.99	118720	11.68	0	1	24.82	4.98	54.78	100	7.40135	10
151	2	2	796	351360	Cunha	2008	0	1.89724	0	0.96	253	51.85	17.34	0.55	15.44	18.29	40.29	13.22	14.62	5.93	2.43	3.82	4.16	4.28	21866	9.99	0	1	4.5	2.12	2.86	60.13	1.69115	7.75435
152	2	2	797	351370	Descalvado	2008	0	3.08207	0	1.56	411	51.88	5.32	0.46	4.89	15.43	32.64	19.57	20.19	0	0	4.49	2.31	3.93	31056	10.34	0	1	29.37	5.42	25.97	58.41	5.09608	7.64264
153	2	2	798	351380	Diadema	2008	37	50.633	25	25.6	6752	51.9	3.87	0.46	9.5	17.17	33.21	16.6	15.52	4	2	3.94	1.97	4.14	386089	12.86	1	1	18.9	4.35	48.79	84.58	6.98498	9.19674
154	2	2	799	351385	Dirce Reis	2008	0	0.0824885	0	0.04	11	51.93	0	0.38	4.56	8.82	17.65	12.5	0	0	0	0	0	2.97	1689	7.43	0	0	0	0	5.94	100	2.43721	10
155	2	2	800	351390	Divinolândia	2008	0	0.997361	0	0.5	133	51.96	8.85	0.48	5.91	12.82	44.51	8.26	17.29	1.5	1.23	4.16	2.98	3.58	11208	9.32	0	1	0	0	9.08	26.68	3.0133	5.16527
156	2	2	801	351400	Dobrada	2008	0	0.952367	0	0.48	127	51.96	3.17	0.39	3.7	18.94	40.11	9.38	24.41	6.3	2.51	4.94	1.78	4.35	7939	8.98	0	0	0	0	28.32	0	5.32165	0
157	2	2	802	351410	Dois Córregos	2008	1	3.03708	2	1.54	405	51.96	6.51	0.47	5.86	14.99	34.33	16.3	24.69	3.7	1.92	4.97	2.55	3.87	24761	10.12	0	1	0	0	13.07	67.05	3.61525	8.18841
158	2	2	803	351420	Dolcinópolis	2008	0	0.179975	0	0.09	24	51.98	3.03	0.36	1.81	14.55	24.24	11.54	20.83	0	0	4.56	1.74	3.81	2096	7.65	0	0	47.37	6.88	4.03	100	2.00749	10
159	2	2	804	351430	Dourado	2008	0	0.697403	0	0.35	93	51.99	2.9	0.38	2.68	12.82	28.03	6.67	20.43	3.23	1.8	4.52	1.7	3.58	8609	9.06	0	1	0	0	9.71	100	3.11609	10
160	2	2	805	351440	Dracena	2008	1	3.86196	0	1.95	515	52	3.47	0.45	2.47	13.57	34.11	9.78	16.7	1.55	1.25	4.09	1.86	3.68	43258	10.67	1	1	14.04	3.75	18.58	50.09	4.31045	7.07743
161	2	2	806	351450	Duartina	2008	0	1.14734	0	0.58	153	52.02	5.15	0.43	4.51	15.81	30.63	25.36	20.26	1.31	1.14	4.5	2.27	3.98	12251	9.41	0	1	24.28	4.93	14.51	83.6	3.8092	9.1433
162	2	2	807	351460	Dumont	2008	0	0.734898	0	0.37	98	52.02	5.11	0.39	1.54	17.46	37.66	14	20.41	1.02	1.01	4.52	2.26	4.18	8143	9	0	0	0	0	37.69	100	6.13922	10
163	2	2	808	351470	Echaporã	2008	0	0.614914	0	0.31	82	52.03	1.96	0.54	6.72	15.71	35.71	14.93	21.95	0	0	4.69	1.4	3.96	6318	8.75	0	0	0	0	12.59	100	3.54824	10
164	2	2	809	351480	Eldorado	2008	0	1.78475	0	0.9	238	52.04	2.57	0.5	20.65	18.93	33.47	31.75	22.69	12.18	3.49	4.76	1.6	4.35	14641	9.59	0	0	0	0	5.48	70.52	2.34094	8.39762
165	2	2	810	351490	Elias Fausto	2008	0	1.28232	0	0.65	171	52.04	4.96	0.43	6.69	18.05	38.63	14.42	19.88	4.09	2.02	4.46	2.23	4.25	15775	9.67	0	0	6.5	2.55	24.25	71.28	4.92443	8.44275
166	2	2	811	351492	Elisiário	2008	1	0.322455	0	0.16	43	52.04	1.82	0.33	1.54	12.4	35.95	18.18	20.93	0	0	4.57	1.35	3.52	3120	8.05	0	0	0	0	20.73	100	4.55302	10
167	2	2	812	351495	Embaúba	2008	0	0.194973	0	0.1	26	52.06	3.13	0.37	2.68	12.43	37.85	20	15.38	0	0	3.92	1.77	3.53	2423	7.79	0	0	41.05	6.41	16.21	100	4.02616	10
168	2	2	813	351500	Embu	2008	4	33.2654	2	16.82	4436	52.07	4.69	0.49	12.67	17	33.79	20.79	16.39	6.88	2.62	4.05	2.17	4.12	240230	12.39	0	1	10.28	3.21	26.64	38.81	5.1614	6.22977
169	2	2	814	351510	Embu-Guaçu	2008	3	6.89154	1	3.48	919	52.08	5.67	0.52	10.27	15.76	32.63	17.37	19.8	6.31	2.51	4.45	2.38	3.97	62769	11.05	0	1	9.73	3.12	15.23	52.1	3.90256	7.21803
170	2	2	815	351512	Emilianópolis	2008	0	0.172476	0	0.09	23	52.1	1.96	0.39	4.63	14.4	30.8	18.52	17.39	4.35	2.09	4.17	1.4	3.79	3020	8.01	0	0	0	0	9	100	3	10
171	2	2	816	351515	Engenheiro Coelho	2008	1	1.59728	0	0.81	213	52.14	3.47	0.46	5.1	13.79	37.36	20.48	19.25	4.69	2.17	4.39	1.86	3.71	15721	9.66	0	0	20.72	4.55	14.96	81.31	3.86782	9.01721
172	2	2	817	351518	Espírito Santo do Pinhal	2008	2	3.37453	0	1.71	450	52.17	2.09	0.57	3.99	14.91	32.28	22.59	17.78	4.22	2.05	4.22	1.45	3.86	41907	10.64	0	1	14.39	3.79	43.19	44.98	6.57191	6.70671
173	2	2	818	351519	Espírito Santo do Turvo	2008	0	0.517428	0	0.26	69	52.18	0.72	0.39	3.45	18.27	42.13	7.14	20.29	2.9	1.7	4.5	0.85	4.27	4244	8.35	0	0	24.24	4.92	1.23	100	1.10905	10
174	2	2	819	351520	Estrela d'Oeste	2008	0	0.637411	0	0.32	85	52.18	2.33	0.4	4.61	13.05	32.37	18.18	16.47	1.18	1.08	4.06	1.53	3.61	8208	9.01	0	1	0	0	6.15	68.1	2.47992	8.25227
175	2	2	820	351530	Estrela do Norte	2008	0	0.344952	0	0.17	46	52.19	1.32	0.44	3.82	18.49	38.49	17.86	23.91	2.17	1.47	4.89	1.15	4.3	2658	7.89	0	0	0	0	29.54	100	5.43507	10
176	2	2	821	351535	Euclides da Cunha Paulista	2008	0	1.08735	0	0.55	145	52.22	5.24	0.46	15.28	22.83	47.17	6.86	24.14	1.38	1.17	4.91	2.29	4.78	9585	9.17	0	0	20.5	4.53	2.17	100	1.47309	10
177	2	2	822	351540	Fartura	2008	0	1.70226	0	0.86	227	52.23	2.49	0.44	7.08	7.78	33.36	10	17.62	0.88	0.94	4.2	1.58	2.79	15320	9.64	0	1	13.11	3.62	3.94	23.63	1.98494	4.86107
178	2	2	823	351550	Fernandópolis	2008	2	5.16678	0	2.61	689	52.24	1.16	0.49	2.13	11.93	30.78	9.75	15.97	3.48	1.87	4	1.08	3.45	64696	11.08	0	1	7.78	2.79	21.83	95.53	4.67226	9.77394
179	2	2	824	351560	Fernando Prestes	2008	0	0.412443	0	0.21	55	52.24	2.83	0.42	0.82	14.03	39.54	11.32	21.82	0	0	4.67	1.68	3.75	5534	8.62	0	0	54.46	7.38	27.67	100	5.26023	10
180	2	2	825	351565	Fernão	2008	0	0.112484	0	0.06	15	52.27	5.75	0.41	3.78	11.02	32.2	11.11	6.67	0	0	2.58	2.4	3.32	1563	7.35	0	0	0	0	1.14	100	1.06771	10
181	2	2	826	351570	Ferraz de Vasconcelos	2008	9	22.2719	2	11.26	2970	52.27	4.7	0.46	10.92	15.24	33.12	22.98	16.67	5.42	2.33	4.08	2.17	3.9	168306	12.03	0	1	19	4.36	18.49	55.92	4.3	7.47797
182	2	2	827	351580	Flora Rica	2008	0	0.179975	0	0.09	24	52.31	2.44	0.42	8.51	9.15	20.26	9.09	25	0	0	5	1.56	3.02	1752	7.47	0	0	53.62	7.32	4	100	2	10
183	2	2	828	351590	Floreal	2008	0	0.14248	0	0.07	19	52.31	1.29	0.38	1.57	14.29	33.33	12.5	15.79	5.26	2.29	3.97	1.14	3.78	3003	8.01	0	0	0	0	21.01	0	4.58367	0
184	2	2	829	351600	Flórida Paulista	2008	1	1.16984	0	0.59	156	52.31	5.6	0.43	8.19	20.96	37.11	2.52	23.72	1.92	1.39	4.87	2.37	4.58	12848	9.46	1	1	32.06	5.66	2.86	87.2	1.69115	9.33809
185	2	2	830	351610	Florínia	2008	0	0.337453	0	0.17	45	52.32	6.72	0.49	15.38	19.41	28.27	27.5	33.33	0	0	5.77	2.59	4.41	2829	7.95	1	0	0	0	2	100	1.41421	10
186	2	2	831	351620	Franca	2008	9	34.9976	1	17.69	4667	52.32	2.07	0.47	4.03	12.33	37.18	11.39	15.15	3.56	1.89	3.89	1.44	3.51	318640	12.67	1	1	16.94	4.12	32.77	17.86	5.72451	4.22611
187	2	2	832	351630	Francisco Morato	2008	1	20.7871	0	10.51	2772	52.33	7.32	0.44	13.77	18.29	33.92	18.55	20.17	6.42	2.53	4.49	2.71	4.28	154472	11.95	0	1	15.96	3.99	17.35	43.78	4.16533	6.61665
188	2	2	833	351640	Franco da Rocha	2008	3	14.443	1	7.3	1926	52.33	9.68	0.46	9.74	23.15	38.09	22.43	16.51	5.92	2.43	4.06	3.11	4.81	131604	11.79	1	1	23.67	4.87	24.52	35.2	4.95177	5.93296
189	2	2	834	351650	Gabriel Monteiro	2008	0	0.269962	0	0.14	36	52.33	0	0.37	1.22	9.57	35.11	3.03	22.22	0	0	4.71	0	3.09	2708	7.9	0	0	0	0	5.22	100	2.28473	10
190	2	2	835	351660	Gália	2008	0	0.532426	0	0.27	71	52.35	3.21	0.43	4.92	16.58	41.45	16.67	26.76	0	0	5.17	1.79	4.07	7011	8.86	0	1	0	0	7.84	100	2.8	10
191	2	2	836	351670	Garça	2008	2	4.15442	1	2.1	554	52.39	2.09	0.51	6.32	11.78	27.84	13.03	18.41	2.89	1.7	4.29	1.45	3.43	43115	10.67	0	1	6.95	2.64	11.43	81.72	3.38083	9.03991
192	2	2	837	351680	Gastão Vidigal	2008	0	0.494931	0	0.25	66	52.39	3.7	0.43	4.16	29.04	51.47	6.82	33.33	6.06	2.46	5.77	1.92	5.39	4193	8.34	0	0	0	0	13.73	77.66	3.7054	8.81249
193	2	2	838	351685	Gavião Peixoto	2008	0	0.517428	1	0.26	69	52.39	2.11	0.36	8.71	8.35	25.8	5	27.54	0	0	5.25	1.45	2.89	4419	8.39	0	0	0	0	27.36	100	5.23068	10
194	2	2	839	351690	General Salgado	2008	1	0.884877	0	0.45	118	52.4	6.91	0.46	2.33	18.54	31.22	11.19	20.34	5.08	2.25	4.51	2.63	4.31	10669	9.28	0	1	37.39	6.11	17.8	36.14	4.219	6.01166
195	2	2	840	351700	Getulina	2008	0	0.982363	0	0.5	131	52.4	0	0.47	9.03	21.08	40	12.82	19.08	3.05	1.75	4.37	0	4.59	10765	9.28	1	0	18.67	4.32	19.38	32.81	4.40227	5.728
196	2	2	841	351710	Glicério	2008	1	0.374948	0	0.19	50	52.42	2.2	0.52	3.43	8.79	33.33	10.77	14	10	3.16	3.74	1.48	2.96	4565	8.43	0	0	0	0	9.58	100	3.09516	10
197	2	2	842	351720	Guaiçara	2008	1	1.16234	0	0.59	155	52.42	3.47	0.38	4.08	17.46	38.01	18.59	17.42	5.81	2.41	4.17	1.86	4.18	10670	9.28	0	0	0	0	31.69	84	5.62939	9.16515
198	2	2	843	351730	Guaimbê	2008	0	0.659908	0	0.33	88	52.43	0.62	0.41	5.71	13.89	42.32	30.43	15.91	2.27	1.51	3.99	0.79	3.73	5425	8.6	0	0	0	0	14.9	100	3.86005	10
199	2	2	844	351740	Guaíra	2008	0	3.87696	0	1.96	517	52.44	1.81	0.52	4.91	17.28	37.16	8.54	21.08	1.16	1.08	4.59	1.34	4.16	37404	10.53	0	1	16.26	4.03	25.05	84.97	5.005	9.21792
200	2	2	845	351750	Guapiaçu	2008	0	1.58978	0	0.8	212	52.46	5.84	0.42	3.57	14.43	37.66	12.5	16.51	1.42	1.19	4.06	2.42	3.8	17869	9.79	0	0	17.6	4.2	25.82	100	5.08134	10
201	2	2	846	351760	Guapiara	2008	1	1.94973	0	0.99	260	52.49	12.55	0.57	28.1	20.95	40.64	14.34	26.54	1.92	1.39	5.15	3.54	4.58	17998	9.8	0	1	0	0	1.3	100	1.14018	10
202	2	2	847	351770	Guará	2008	1	2.1747	0	1.1	290	52.5	2.41	0.49	8.71	20.3	37.63	28.69	22.41	7.93	2.82	4.73	1.55	4.51	19858	9.9	0	1	5.07	2.25	35.52	74.15	5.95987	8.61104
203	2	2	848	351780	Guaraçaí	2008	0	0.57742	0	0.29	77	52.53	4.73	0.43	7.07	20	38.32	11.27	20.78	5.19	2.28	4.56	2.17	4.47	8435	9.04	0	1	23.4	4.84	7.39	40.56	2.71846	6.36867
204	2	2	849	351790	Guaraci	2008	1	1.14734	0	0.58	153	52.53	1.76	0.42	5.61	16.53	34.66	14.91	34.64	5.23	2.29	5.89	1.33	4.07	9976	9.21	0	0	10.27	3.2	14.25	0	3.77492	0
205	2	2	850	351800	Guarani d'Oeste	2008	0	0.0899875	0	0.05	12	52.54	3.23	0.41	6.71	11.72	25.52	13.04	8.33	0	0	2.89	1.8	3.42	1970	7.59	0	0	0	0	3.66	100	1.91311	10
206	2	2	851	351810	Guarantã	2008	0	0.667407	0	0.34	89	52.55	3.06	0.49	5.9	20.32	39.04	26.47	26.97	4.49	2.12	5.19	1.75	4.51	6404	8.76	0	0	15.64	3.95	9.65	100	3.10644	10
207	2	2	852	351820	Guararapes	2008	3	2.61714	1	1.32	349	52.56	4.05	0.43	3.29	14.35	32.06	11.02	20.34	1.72	1.31	4.51	2.01	3.79	30597	10.33	0	1	19.85	4.46	9.29	28.78	3.04795	5.3647
208	2	2	853	351830	Guararema	2008	1	3.19456	0	1.62	426	52.57	6.63	0.51	9.49	20.56	43.28	10.8	17.84	3.29	1.81	4.22	2.58	4.53	25844	10.16	0	1	7.97	2.82	19.39	15.09	4.40341	3.88458
209	2	2	854	351840	Guaratinguetá	2008	1	11.7359	1	5.93	1565	52.58	1.78	0.55	6.22	19.74	32.46	19.28	16.49	3.13	1.77	4.06	1.33	4.44	112072	11.63	0	1	29.81	5.46	23.59	38.37	4.85695	6.19435
210	2	2	855	351850	Guareí	2008	1	1.13234	0	0.57	151	52.6	6.47	0.43	4.36	18.96	49.11	17.68	25.17	3.31	1.82	5.02	2.54	4.35	14565	9.59	0	0	58.49	7.65	2.36	100	1.53623	10
211	2	2	856	351860	Guariba	2008	1	4.38689	0	2.22	585	52.6	5.98	0.44	5.77	13.91	31.77	13.21	25.64	2.91	1.7	5.06	2.45	3.73	35486	10.48	0	1	2.89	1.7	44.54	23.24	6.67383	4.82079
212	2	2	857	351870	Guarujá	2008	3	36.0175	1	18.21	4803	52.6	3.48	0.52	9.04	20.07	33.89	18.89	19.34	7.85	2.8	4.4	1.87	4.48	290752	12.58	0	1	20.98	4.58	34.01	31.55	5.83181	5.61694
213	2	2	858	351880	Guarulhos	2008	48	155.093	52	78.41	20682	52.61	5.25	0.53	10.26	15.37	30.79	17.02	15.19	6.32	2.51	3.9	2.29	3.92	1221979	14.02	1	1	18.29	4.28	42.33	32.71	6.50615	5.71927
214	2	2	859	351885	Guatapará	2008	0	0.734898	0	0.37	98	52.61	3.24	0.52	9	19.06	34.49	28.07	17.35	4.08	2.02	4.16	1.8	4.37	6966	8.85	0	0	0	0	19.59	100	4.42606	10
215	2	2	860	351890	Guzolândia	2008	1	0.404944	0	0.2	54	52.66	4.58	0.42	5.84	25.62	58.46	15.25	24.07	1.85	1.36	4.91	2.14	5.06	4754	8.47	0	0	42.84	6.55	15.98	0	3.9975	0
216	2	2	861	351900	Herculândia	2008	0	0.764894	0	0.39	102	52.66	0.2	0.45	10.08	18.96	39.56	24.51	19.61	3.92	1.98	4.43	0.45	4.35	8696	9.07	0	0	0	0	6.78	80.49	2.60384	8.97162
217	2	2	862	351905	Holambra	2008	0	1.22233	0	0.62	163	52.67	4.73	0.55	3.6	6.85	32.87	24.35	15.34	2.45	1.57	3.92	2.17	2.62	11299	9.33	0	0	9.58	3.1	31.69	100	5.62939	10
218	2	2	863	351907	Hortolândia	2008	3	19.3098	1	9.76	2575	52.69	3.9	0.43	6.59	14.86	33.11	13.75	17.4	6.02	2.45	4.17	1.97	3.85	192692	12.17	1	1	21.7	4.66	25.73	50.4	5.07247	7.0993
219	2	2	864	351910	Iacanga	2008	0	1.05735	0	0.53	141	52.7	0	0.4	2.94	13.44	38.22	3.87	19.86	0	0	4.46	0	3.67	10013	9.21	0	1	0	0	8.29	100	2.87924	10
220	2	2	865	351920	Iacri	2008	0	0.517428	0	0.26	69	52.7	0	0.45	4.77	14.88	34.92	16.67	21.74	0	0	4.66	0	3.86	6419	8.77	0	1	15.42	3.93	5.51	100	2.34734	10
221	2	2	866	351925	Iaras	2008	0	0.472434	0	0.24	63	52.71	14.7	0.53	23.27	13.88	26.88	7.69	26.98	1.59	1.26	5.19	3.83	3.73	6376	8.76	1	0	70.72	8.41	5.64	100	2.37487	10
222	2	2	867	351930	Ibaté	2008	1	3.28454	0	1.66	438	52.71	3.58	0.4	9.82	22.04	40.17	23.81	21.69	2.97	1.72	4.66	1.89	4.69	30734	10.33	0	1	13.4	3.66	18.79	73.82	4.33474	8.59186
223	2	2	868	351940	Ibirá	2008	1	0.922372	1	0.47	123	52.72	4.05	0.49	3.96	15.46	44.95	14.37	21.95	3.25	1.8	4.69	2.01	3.93	10896	9.3	0	1	9.43	3.07	14.77	66.48	3.84318	8.15353
224	2	2	869	351950	Ibirarema	2008	0	0.712401	0	0.36	95	52.72	4.58	0.44	6.69	17.92	38.69	15.28	29.47	5.26	2.29	5.43	2.14	4.23	6725	8.81	0	0	0	0	6.79	0	2.60576	0
225	2	2	870	351960	Ibitinga	2008	1	4.97181	0	2.51	663	52.73	3.59	0.45	4.04	11.51	46.26	11.5	17.35	3.47	1.86	4.16	1.89	3.39	53158	10.88	0	1	15.47	3.93	23.58	13.81	4.85592	3.71618
226	2	2	871	351970	Ibiúna	2008	0	8.35384	0	4.22	1114	52.74	9.13	0.5	9.75	14.45	45.64	26.98	19.12	10.59	3.25	4.37	3.02	3.8	71217	11.17	0	1	7.13	2.67	9.98	20.59	3.15911	4.53762
227	2	2	872	351980	Icém	2008	0	0.937369	0	0.47	125	52.75	3.74	0.45	4.85	12.38	27.89	16.49	19.2	0	0	4.38	1.93	3.52	7462	8.92	0	0	13.63	3.69	18.03	100	4.24617	10
228	2	2	873	351990	Iepê	2008	0	0.652409	0	0.33	87	52.77	1.64	0.46	9.26	23.5	41.78	6.52	22.99	3.45	1.86	4.79	1.28	4.85	7628	8.94	0	1	26.48	5.15	10.38	92.16	3.2218	9.6
229	2	2	874	352000	Igaraçu do Tietê	2008	0	2.41466	0	1.22	322	52.78	2.55	0.37	3.88	20.82	41.98	30.24	19.88	0.93	0.97	4.46	1.6	4.56	23362	10.06	0	0	17.22	4.15	6.3	38.99	2.50998	6.2442
230	2	2	875	352010	Igarapava	2008	2	3.17206	0	1.6	423	52.8	1.32	0.67	3.63	23.98	38.28	21.94	23.88	3.55	1.88	4.89	1.15	4.9	27952	10.24	0	1	7.26	2.69	21.53	12.84	4.64004	3.58329
231	2	2	876	352020	Igaratá	2008	0	0.997361	0	0.5	133	52.82	7.84	0.43	8.02	10.72	34.18	19.53	18.8	9.02	3	4.34	2.8	3.27	8831	9.09	0	0	0	0	9.21	80.82	3.0348	8.98999
232	2	2	877	352030	Iguape	2008	0	3.01458	0	1.52	402	52.84	6.41	0.56	18.6	29.25	39.55	28.75	22.89	6.47	2.54	4.78	2.53	5.41	28841	10.27	0	1	10.44	3.23	8.07	93.69	2.84077	9.67936
233	2	2	878	352040	Ilhabela	2008	6	3.75698	0	1.9	501	52.85	8.46	0.5	6.72	19.1	41.71	8.69	18.56	2.59	1.61	4.31	2.91	4.37	28196	10.25	0	1	52.55	7.25	8.48	100	2.91204	10
234	2	2	879	352042	Ilha Comprida	2008	1	0.974864	0	0.49	130	52.89	6.9	0.48	14.47	16.91	30.12	19.12	16.92	2.31	1.52	4.11	2.63	4.11	9025	9.11	0	0	58.58	7.65	4.87	100	2.20681	10
235	2	2	880	352044	Ilha Solteira	2008	0	2.1522	0	1.09	287	52.89	1.81	0.48	3.1	10.01	20.4	7.32	17.07	3.48	1.87	4.13	1.34	3.16	25064	10.13	0	1	12.06	3.47	27.2	86.85	5.21536	9.31933
236	2	2	881	352050	Indaiatuba	2008	5	19.8722	0	10.05	2650	52.9	2.85	0.49	3.53	11.72	31.82	17.06	14.75	2.34	1.53	3.84	1.69	3.42	201619	12.21	0	1	13.68	3.7	39.6	26.28	6.29285	5.1264
237	2	2	882	352060	Indiana	2008	0	0.419942	0	0.21	56	52.9	2.11	0.45	4.84	12.62	28.22	2.9	23.21	5.36	2.31	4.82	1.45	3.55	4825	8.48	0	0	20.6	4.54	11.83	100	3.43948	10
238	2	2	883	352070	Indiaporã	2008	0	0.337453	0	0.17	45	52.93	1.82	0.48	4.6	11.11	33.33	6.82	20	2.22	1.49	4.47	1.35	3.33	3903	8.27	0	1	0	0	8.67	88.92	2.94449	9.42974
239	2	2	884	352080	Inúbia Paulista	2008	0	0.254965	0	0.13	34	52.94	0	0.37	1.87	12.27	25.99	18.92	29.41	0	0	5.42	0	3.5	3630	8.2	0	0	0	0	5.23	95.97	2.28692	9.79643
240	2	2	885	352090	Ipauçu	2008	1	1.4173	0	0.72	189	52.94	1.47	0.48	4.81	20.37	32.21	3.91	19.05	0.53	0.73	4.36	1.21	4.51	13663	9.52	0	1	7.42	2.72	20.34	53.22	4.50999	7.2952
241	2	2	886	352100	Iperó	2008	3	2.52715	0	1.28	337	52.95	3.08	0.41	9.05	16.71	35.87	15.32	22.55	2.97	1.72	4.75	1.76	4.09	28300	10.25	0	0	22.93	4.79	17.88	74.63	4.22847	8.63887
242	2	2	887	352110	Ipeúna	2008	0	0.57742	0	0.29	77	52.95	3.17	0.47	4.71	11.83	36.56	30.7	22.08	3.9	1.97	4.7	1.78	3.44	6016	8.7	0	0	35.43	5.95	28.1	100	5.30094	10
243	2	2	888	352115	Ipiguá	2008	0	0.464935	0	0.24	62	52.95	1.28	0.38	5.13	18	37.43	14	19.35	3.23	1.8	4.4	1.13	4.24	4463	8.4	0	0	0	0	12.41	100	3.52278	10
244	2	2	889	352120	Iporanga	2008	0	0.554923	0	0.28	74	52.98	1.16	0.53	22.58	14.38	28.31	38.36	24.32	5.41	2.32	4.93	1.08	3.79	4299	8.37	0	0	0	0	3.23	100	1.79722	10
245	2	2	890	352130	Ipuã	2008	0	1.4023	0	0.71	187	52.99	3.7	0.6	5.27	13.29	31.58	25.42	18.72	1.07	1.03	4.33	1.92	3.65	14148	9.56	0	1	0	0	32.28	48.1	5.68155	6.93542
246	2	2	891	352140	Iracemápolis	2008	0	2.1447	0	1.08	286	53	2.79	0.45	11	15.33	35.81	9.61	16.08	2.8	1.67	4.01	1.67	3.92	20029	9.9	0	0	10.48	3.24	53.51	52.42	7.31505	7.24017
247	2	2	892	352150	Irapuã	2008	0	0.64491	0	0.33	86	53.02	5.41	0.36	4.4	12.92	43.36	16	19.77	0	0	4.45	2.33	3.59	7275	8.89	0	0	13.99	3.74	6.09	100	2.46779	10
248	2	2	893	352160	Irapuru	2008	0	0.42744	0	0.22	57	53.02	3.22	0.45	10.26	32.03	48.94	8.06	21.05	0	0	4.59	1.79	5.66	7789	8.96	1	0	25.83	5.08	8.9	91.32	2.98329	9.55615
249	2	2	894	352170	Itaberá	2008	0	1.83724	0	0.93	245	53.05	3.88	0.52	20.23	23.87	44.29	11.65	29.39	2.86	1.69	5.42	1.97	4.89	17858	9.79	0	1	16.54	4.07	1.92	100	1.38564	10
250	2	2	895	352180	Itaí	2008	0	2.76711	0	1.4	369	53.05	3.03	0.46	8.06	25.43	50.39	26.51	25.47	4.88	2.21	5.05	1.74	5.04	24008	10.09	1	1	12.8	3.58	5.97	62.34	2.44336	7.89557
251	2	2	896	352190	Itajobi	2008	0	0.997361	0	0.5	133	53.06	3.86	0.39	3.84	16.4	37.07	8.78	12.78	0	0	3.58	1.96	4.05	14556	9.59	0	1	20.69	4.55	14.32	100	3.78418	10
252	2	2	897	352200	Itaju	2008	0	0.202472	0	0.1	27	53.07	8.57	0.38	4.34	13.18	46.12	12.5	3.7	0	0	1.92	2.93	3.63	3246	8.09	0	0	0	0	5.27	100	2.29565	10
253	2	2	898	352210	Itanhaém	2008	7	10.4685	1	5.29	1396	53.07	3.37	0.51	11.66	19.42	35.45	20.22	16.83	7.02	2.65	4.1	1.83	4.41	87057	11.37	0	1	23.79	4.88	13.89	100	3.72693	10
254	2	2	899	352215	Itaóca	2008	0	0.254965	0	0.13	34	53.08	1.72	0.55	26.75	16.96	39.79	27.91	23.53	8.82	2.97	4.85	1.31	4.12	3228	8.08	0	0	0	0	1.76	100	1.32665	10
255	2	2	900	352220	Itapecerica da Serra	2008	5	21.5595	5	10.9	2875	53.08	4.6	0.48	10.42	18.72	37.83	20.41	16.28	5.04	2.25	4.03	2.14	4.33	152614	11.94	1	1	12.12	3.48	22.04	27.53	4.69468	5.2469
256	2	2	901	352230	Itapetininga	2008	6	16.2877	3	8.24	2172	53.08	5.07	0.5	6.66	20.04	38.69	16.92	19.89	3.73	1.93	4.46	2.25	4.48	144377	11.88	0	1	18.46	4.3	16.7	65.87	4.08656	8.11603
257	2	2	902	352240	Itapeva	2008	7	11.2409	1	5.68	1499	53.09	3.75	0.54	11.84	19.37	34.5	11.4	21.68	2.54	1.59	4.66	1.94	4.4	87753	11.38	0	1	12.61	3.55	12.16	58.57	3.48712	7.6531
258	2	2	903	352250	Itapevi	2008	5	28.0836	4	14.2	3745	53.09	4.62	0.47	12.89	20.12	38.32	21.31	17.92	6.49	2.55	4.23	2.15	4.49	200769	12.21	0	1	19.71	4.44	24.56	40.27	4.9558	6.34586
259	2	2	904	352260	Itapira	2008	3	5.59422	1	2.83	746	53.11	7.58	0.46	4.65	12.1	30.48	12.25	18.1	4.56	2.13	4.25	2.75	3.48	68537	11.14	0	1	29.59	5.44	26.51	56.76	5.14879	7.53392
260	2	2	905	352265	Itapirapuã Paulista	2008	0	0.487432	0	0.25	65	53.13	1.46	0.54	33.95	19.11	31.41	15.09	20	3.08	1.75	4.47	1.21	4.37	3880	8.26	0	0	0	0	1.58	100	1.25698	10
261	2	2	906	352270	Itápolis	2008	0	3.23205	0	1.63	431	53.13	5.34	0.45	3.64	12.73	37.85	21.24	19.26	2.09	1.45	4.39	2.31	3.57	40051	10.6	0	1	20.16	4.49	13.48	40.38	3.67151	6.35453
262	2	2	907	352280	Itaporanga	2008	1	1.68727	0	0.85	225	53.14	3.82	0.54	12.96	21.35	47.05	26.94	23.11	11.56	3.4	4.81	1.95	4.62	14549	9.59	0	1	13.74	3.71	2.91	24.15	1.70587	4.91426
263	2	2	908	352290	Itapuí	2008	0	1.10235	0	0.56	147	53.15	5.99	0.42	4.25	20.76	50.05	16.22	17.01	2.72	1.65	4.12	2.45	4.56	12173	9.41	0	1	0	0	6.69	89.19	2.5865	9.44405
264	2	2	909	352300	Itapura	2008	0	0.35995	0	0.18	48	53.15	8.94	0.48	12.76	22.73	43.18	20.97	22.92	12.5	3.54	4.79	2.99	4.77	4357	8.38	0	0	0	0	6.42	100	2.53377	10
265	2	2	910	352310	Itaquaquecetuba	2008	8	40.6593	9	20.56	5422	53.16	5.34	0.46	13.96	19.83	36.93	21.17	19.27	6.84	2.62	4.39	2.31	4.45	321770	12.68	0	1	13.47	3.67	21.96	24.9	4.68615	4.98999
266	2	2	911	352320	Itararé	2008	1	5.63921	0	2.85	752	53.17	3.72	0.49	15.72	22.01	41.42	9.57	24.07	0.66	0.82	4.91	1.93	4.69	47934	10.78	0	1	20.87	4.57	4.83	56.64	2.19773	7.52596
267	2	2	912	352330	Itariri	2008	0	1.37981	1	0.7	184	53.18	5.28	0.53	22.34	21.53	36.2	29.53	16.85	11.96	3.46	4.1	2.3	4.64	15471	9.65	0	0	6.63	2.57	9.23	100	3.03809	10
268	2	2	913	352340	Itatiba	2008	3	9.61366	1	4.86	1282	53.19	4.04	0.5	4.57	12.44	33.94	10.04	14.98	1.56	1.25	3.87	2.01	3.53	101471	11.53	0	1	13.36	3.66	37.37	60.34	6.1131	7.76788
269	2	2	914	352350	Itatinga	2008	0	2.30218	0	1.16	307	53.19	2.7	0.43	7.98	15.66	39.83	14.34	26.38	2.93	1.71	5.14	1.64	3.96	18052	9.8	1	1	0	0	15.38	34.15	3.92173	5.8438
270	2	2	915	352360	Itirapina	2008	0	1.33481	0	0.67	178	53.2	3.7	0.49	5.6	24.29	46	10.67	22.47	1.12	1.06	4.74	1.92	4.93	15524	9.65	1	1	13.34	3.65	11.1	68.04	3.33167	8.24864
271	2	2	916	352370	Itirapuã	2008	0	0.517428	0	0.26	69	53.2	3.08	0.44	9.63	16.79	35.58	2.9	23.19	7.25	2.69	4.82	1.75	4.1	5914	8.69	0	0	17.14	4.14	13.53	100	3.67831	10
272	2	2	917	352380	Itobi	2008	0	0.697403	0	0.35	93	53.2	3.13	0.41	3.19	12.02	40.37	17.05	26.88	5.38	2.32	5.18	1.77	3.47	7546	8.93	0	0	0	0	17.02	0	4.12553	0
273	2	2	918	352390	Itu	2008	8	17.1876	1	8.69	2292	53.21	5.64	0.54	5.79	15.18	33.86	18.9	17.45	4.97	2.23	4.18	2.37	3.9	154147	11.95	0	1	37.24	6.1	38.93	24.45	6.23939	4.94469
274	2	2	919	352400	Itupeva	2008	0	4.70185	0	2.38	627	53.21	7.76	0.45	6.13	12.49	36.38	12.88	14.04	4.63	2.15	3.75	2.79	3.53	44859	10.71	0	1	2.46	1.57	41.59	42.02	6.44903	6.48228
275	2	2	920	352410	Ituverava	2008	1	3.43452	0	1.74	458	53.22	5.56	0.53	3.7	17.31	29.94	16.96	17.9	2.62	1.62	4.23	2.36	4.16	38695	10.56	0	1	39.11	6.25	26.18	100	5.11664	10
276	2	2	921	352420	Jaborandi	2008	0	0.64491	0	0.33	86	53.22	9.35	0.4	3.63	18.18	43.14	18.37	18.6	3.49	1.87	4.31	3.06	4.26	6592	8.79	0	0	15.31	3.91	14.74	100	3.83927	10
277	2	2	922	352430	Jaboticabal	2008	1	6.32912	0	3.2	844	53.23	2.24	0.53	5.26	17.89	34.51	15.77	20.62	2.61	1.61	4.54	1.5	4.23	71662	11.18	0	1	21.13	4.6	48.53	35.12	6.96635	5.92621
278	2	2	923	352440	Jacareí	2008	2	23.2318	1	11.75	3098	53.24	3.44	0.5	6.25	18.33	36.15	11.44	14.91	4.2	2.05	3.86	1.86	4.28	211214	12.26	0	1	20.25	4.5	41.61	35.29	6.45058	5.94054
279	2	2	924	352450	Jaci	2008	0	0.50243	0	0.25	67	53.25	0.6	0.36	2.21	17.29	35.03	19.18	14.93	2.99	1.73	3.86	0.78	4.16	5657	8.64	0	1	0	0	33.97	100	5.82838	10
280	2	2	925	352460	Jacupiranga	2008	0	1.99472	1	1.01	266	53.27	5.53	0.53	15.65	23.49	41.74	25	27.82	15.04	3.88	5.27	2.35	4.85	17208	9.75	0	0	5.8	2.41	7.87	82.86	2.80535	9.10275
281	2	2	926	352470	Jaguariúna	2008	2	4.50687	1	2.28	601	53.3	4.16	0.5	3.95	12.13	31.64	15.94	16.64	4.83	2.2	4.08	2.04	3.48	44311	10.7	0	1	12.15	3.49	35.83	57.06	5.98582	7.55381
282	2	2	927	352480	Jales	2008	3	4.26691	0	2.16	569	53.3	2.44	0.46	4.4	9.21	25.38	10.07	14.76	0.7	0.84	3.84	1.56	3.03	47012	10.76	0	1	19.18	4.38	14.46	84.12	3.80263	9.1717
283	2	2	928	352490	Jambeiro	2008	0	0.322455	0	0.16	43	53.3	3.04	0.49	4.3	14.94	39.39	10.14	16.28	4.65	2.16	4.03	1.74	3.86	5349	8.58	0	0	0	0	42.23	100	6.49846	10
284	2	2	929	352500	Jandira	2008	3	12.7032	0	6.42	1694	53.3	4.75	0.49	6.53	13.74	32.8	20.95	17.18	3.6	1.9	4.14	2.18	3.71	108344	11.59	0	1	11.42	3.38	30.04	5.79	5.48088	2.40624
285	2	2	930	352510	Jardinópolis	2008	1	3.99694	0	2.02	533	53.31	3.02	0.51	8.97	24.86	40.44	15.37	19.32	6.57	2.56	4.4	1.74	4.99	37661	10.54	0	1	19.34	4.4	29.26	62.41	5.40925	7.9
286	2	2	931	352520	Jarinu	2008	0	2.39217	0	1.21	319	53.32	5.5	0.47	4.64	12.66	41.71	19.27	18.18	2.82	1.68	4.26	2.35	3.56	23847	10.08	0	0	8.91	2.98	18.31	29.11	4.27902	5.39537
287	2	2	932	352530	Jaú	2008	1	12.4558	0	6.3	1661	53.36	4.61	0.46	3.67	12.27	41.1	10.06	16.32	3.79	1.95	4.04	2.15	3.5	131040	11.78	1	1	8.65	2.94	16.11	84.83	4.01373	9.21032
288	2	2	933	352540	Jeriquara	2008	1	0.299958	0	0.15	40	53.39	2.69	0.42	7.79	17.5	38.93	3.23	20	2.5	1.58	4.47	1.64	4.18	3160	8.06	0	0	0	0	13.01	100	3.60694	10
289	2	2	934	352550	Joanópolis	2008	1	1.21483	0	0.61	162	53.4	5.22	0.44	7.66	15.91	38.67	14.5	17.28	3.09	1.76	4.16	2.29	3.99	11768	9.37	0	1	8.69	2.95	15.56	0	3.94462	0
290	2	2	935	352560	João Ramalho	2008	0	0.479933	0	0.24	64	53.4	1.91	0.42	5.88	14.4	37.02	12.5	20.31	0	0	4.51	1.38	3.79	4150	8.33	0	0	0	0	22.9	100	4.78539	10
291	2	2	936	352570	José Bonifácio	2008	0	2.95459	1	1.49	394	53.43	3.36	0.46	2.08	14.41	37.53	17.55	19.8	4.06	2.02	4.45	1.83	3.8	32763	10.4	0	1	9.39	3.06	20.15	50.43	4.48888	7.10141
292	2	2	937	352580	Júlio Mesquita	2008	0	0.449937	0	0.23	60	53.43	1.13	0.42	9.73	19.42	40.53	25.76	35	1.67	1.29	5.92	1.06	4.41	4430	8.4	0	0	22.82	4.78	5.15	100	2.26936	10
293	2	2	938	352585	Jumirim	2008	0	0.172476	0	0.09	23	53.43	1.03	0.4	3.36	12.96	44.13	2.94	21.74	0	0	4.66	1.02	3.6	2798	7.94	0	0	0	0	13.36	100	3.65513	10
294	2	2	939	352590	Jundiaí	2008	2	37.8097	2	19.12	5042	53.45	2.82	0.54	3.44	13.75	31.61	11.43	12.55	3.11	1.76	3.54	1.68	3.71	370126	12.82	1	1	18.88	4.35	64.69	40.93	8.04301	6.39766
295	2	2	940	352600	Junqueirópolis	2008	1	1.67977	0	0.85	224	53.46	2.18	0.44	4.43	11.5	28.71	8.06	16.96	4.02	2	4.12	1.48	3.39	18726	9.84	1	1	32.67	5.72	10.91	100	3.30303	10
296	2	2	941	352610	Juquiá	2008	0	2.02472	0	1.02	270	53.46	3.31	0.49	17.2	24.82	43.15	15.66	23.7	7.78	2.79	4.87	1.82	4.98	19246	9.87	0	1	15.28	3.91	7.5	64.49	2.73861	8.03057
297	2	2	942	352620	Juquitiba	2008	1	3.14206	1	1.59	419	53.46	3.6	0.52	11.94	17.17	35.16	25.61	23.39	8.35	2.89	4.84	1.9	4.14	28737	10.27	0	1	14.06	3.75	7.55	89.64	2.74773	9.46784
298	2	2	943	352630	Lagoinha	2008	0	0.382447	0	0.19	51	53.46	1.39	0.49	8.61	12.61	37.61	0	9.8	5.88	2.43	3.13	1.18	3.55	4841	8.48	0	0	0	0	3.8	100	1.94936	10
299	2	2	944	352640	Laranjal Paulista	2008	0	2.55714	0	1.29	341	53.46	4.06	0.42	4.52	20.06	47.93	23.81	22.58	4.4	2.1	4.75	2.02	4.48	25251	10.14	0	1	4.06	2.01	20.86	47.48	4.56727	6.89057
300	2	2	945	352650	Lavínia	2008	0	0.352451	0	0.18	47	53.47	5.41	0.39	5.74	24.26	39.82	18.18	29.79	2.13	1.46	5.46	2.32	4.93	8779	9.08	1	0	49.91	7.06	3.91	43.21	1.97737	6.57343
301	2	2	946	352660	Lavrinhas	2008	0	0.757395	0	0.38	101	53.48	4.24	0.58	23	19.22	29.34	15.31	20.79	2.97	1.72	4.56	2.06	4.38	6590	8.79	0	0	46.26	6.8	13.64	100	3.69324	10
302	2	2	947	352670	Leme	2008	3	10.1086	0	5.11	1348	53.48	4.31	0.48	4.43	18.52	39	12.76	23	3.34	1.83	4.8	2.08	4.3	91756	11.43	0	1	25.65	5.06	31.65	56.16	5.62583	7.494
303	2	2	948	352680	Lençóis Paulista	2008	0	6.57658	1	3.33	877	53.49	3.19	0.44	3.26	17.2	35.88	4.71	16.53	2.05	1.43	4.07	1.79	4.15	61428	11.03	0	1	9.97	3.16	37.17	62.21	6.09672	7.88733
304	2	2	949	352690	Limeira	2008	4	26.6138	1	13.46	3549	53.5	4.99	0.5	5.66	14.15	33.8	14.67	15.27	5.02	2.24	3.91	2.23	3.76	276022	12.53	1	1	15.87	3.98	40.74	31.18	6.38279	5.58391
305	2	2	950	352700	Lindóia	2008	0	0.652409	0	0.33	87	53.5	1.48	0.41	1.69	14.92	36.63	24.68	26.44	5.75	2.4	5.14	1.22	3.86	6712	8.81	0	0	15.58	3.95	6.62	100	2.57294	10
306	2	2	951	352710	Lins	2008	0	7.07152	0	3.58	943	53.51	5.3	0.46	3.99	14.79	29.61	12.43	14.53	2.97	1.72	3.81	2.3	3.85	71432	11.18	1	1	22.76	4.77	52.46	45.6	7.24293	6.75278
307	2	2	952	352720	Lorena	2008	2	9.11123	3	4.61	1215	53.52	1.93	0.53	8.76	20.67	32.65	15.52	19.92	5.76	2.4	4.46	1.39	4.55	82537	11.32	0	1	23.27	4.82	26.43	67.7	5.14101	8.228
308	2	2	953	352725	Lourdes	2008	0	0.187474	0	0.09	25	53.52	2.11	0.38	6	11.93	37.5	3.57	12	0	0	3.46	1.45	3.45	2128	7.66	0	0	0	0	11.33	100	3.36601	10
309	2	2	954	352730	Louveira	2008	0	4.74684	0	2.4	633	53.54	5.31	0.52	4.41	12.9	39.82	10.28	14.53	3.16	1.78	3.81	2.31	3.59	37125	10.52	0	1	5.85	2.42	43.96	37.8	6.63023	6.14817
310	2	2	955	352740	Lucélia	2008	0	1.80725	0	0.91	241	53.54	2.67	0.47	4.3	15.52	31.56	17.7	19.09	3.32	1.82	4.37	1.63	3.94	19882	9.9	1	1	5.1	2.26	6.32	72.61	2.51396	8.52115
311	2	2	956	352750	Lucianópolis	2008	0	0.224969	0	0.11	30	53.54	1.9	0.52	2.71	11.98	30.54	21.74	16.67	0	0	4.08	1.38	3.46	2249	7.72	0	0	0	0	4.64	100	2.15407	10
312	2	2	957	352760	Luís Antônio	2008	0	1.06485	0	0.54	142	53.54	1.62	0.43	5.25	13.02	28.69	13.53	22.54	2.11	1.45	4.75	1.27	3.61	11286	9.33	0	0	19.2	4.38	14.85	100	3.85357	10
313	2	2	958	352770	Luiziânia	2008	0	0.539925	0	0.27	72	53.55	5.28	0.36	3.77	23.49	47.94	17.44	29.17	1.39	1.18	5.4	2.3	4.85	5030	8.52	0	1	0	0	3.38	100	1.83848	10
314	2	2	959	352780	Lupércio	2008	0	0.457436	0	0.23	61	53.58	1.15	0.41	4.95	16.22	45.21	31.82	31.15	1.64	1.28	5.58	1.07	4.03	4353	8.38	0	0	0	0	4.92	81.41	2.21811	9.02275
315	2	2	960	352790	Lutécia	2008	0	0.262463	0	0.13	35	53.58	1.92	0.43	7.56	25.73	36.1	9.3	25.71	2.86	1.69	5.07	1.39	5.07	2714	7.91	0	0	0	0	3.62	100	1.90263	10
316	2	2	961	352800	Macatuba	2008	1	1.88974	0	0.96	252	53.58	3.61	0.55	2.41	13.06	32.26	14.68	26.59	2.78	1.67	5.16	1.9	3.61	16259	9.7	0	1	0	0	15.07	85.33	3.88201	9.23742
317	2	2	962	352810	Macaubal	2008	0	0.652409	0	0.33	87	53.59	1.83	0.43	2.62	11.99	28.75	18.31	31.03	5.75	2.4	5.57	1.35	3.46	7663	8.94	0	0	0	0	14.99	40.56	3.87169	6.36867
318	2	2	963	352820	Macedônia	2008	0	0.232468	0	0.12	31	53.63	1.83	0.43	2.83	3.85	18.88	4.55	19.35	3.23	1.8	4.4	1.35	1.96	3664	8.21	0	0	0	0	5.04	100	2.24499	10
319	2	2	964	352830	Magda	2008	0	0.35995	0	0.18	48	53.64	0	0.44	4.35	10.64	30.21	7.69	20.83	0	0	4.56	0	3.26	3200	8.07	0	0	30.99	5.57	12.47	0	3.53129	0
320	2	2	965	352840	Mairinque	2008	1	5.48924	1	2.78	732	53.64	3.8	0.48	10.38	17.72	34.21	20.09	18.17	1.91	1.38	4.26	1.95	4.21	43223	10.67	0	1	21.15	4.6	35.84	99.02	5.98665	9.95088
321	2	2	966	352850	Mairiporã	2008	4	8.73628	3	4.42	1165	53.65	6.69	0.58	9.43	18.05	32.05	17.31	15.62	6.78	2.6	3.95	2.59	4.25	80956	11.3	0	1	14.35	3.79	23.09	28.85	4.80521	5.37122
322	2	2	967	352860	Manduri	2008	0	0.7199	0	0.36	96	53.68	6.35	0.48	1.78	16.73	36.41	13.48	22.92	9.38	3.06	4.79	2.52	4.09	8992	9.1	0	0	11.32	3.36	4.17	34.68	2.04206	5.88897
323	2	2	968	352870	Marabá Paulista	2008	0	0.329954	0	0.17	44	53.69	0	0.4	7.22	24.64	43.77	17.14	20.45	2.27	1.51	4.52	0	4.96	4812	8.48	0	0	0	0	2.87	100	1.69411	10
324	2	2	969	352880	Maracaí	2008	0	1.37981	0	0.7	184	53.69	0.68	0.43	3.43	14.64	25.53	16.85	20.11	2.17	1.47	4.48	0.82	3.83	13332	9.5	0	1	0	0	4.32	45.58	2.07846	6.7513
325	2	2	970	352885	Marapoama	2008	0	0.164977	0	0.08	22	53.7	5.33	0.42	6.12	12.57	40.84	3.33	4.55	0	0	2.13	2.31	3.54	2633	7.88	0	0	0	0	13.1	0	3.61939	0
326	2	2	971	352890	Mariápolis	2008	0	0.397445	0	0.2	53	53.7	2.49	0.38	6.06	18.18	48.79	6.52	30.19	0	0	5.49	1.58	4.26	3916	8.27	0	0	0	0	2.5	79.24	1.58114	8.90169
327	2	2	972	352900	Marília	2008	4	20.1872	4	10.21	2692	53.71	2.86	0.51	4.67	15.07	29.08	19.02	13.08	1.67	1.29	3.62	1.69	3.88	216745	12.29	1	1	15.03	3.88	31.07	73.04	5.57405	8.54634
328	2	2	973	352910	Marinópolis	2008	0	0.0899875	0	0.05	12	53.71	0	0.43	3.41	9.44	28.33	4.17	16.67	16.67	4.08	4.08	0	3.07	2113	7.66	0	0	0	0	2.43	100	1.55885	10
329	2	2	974	352920	Martinópolis	2008	0	2.33967	0	1.18	312	53.71	3.55	0.46	7.53	24.26	36.34	17.11	24.36	3.21	1.79	4.94	1.88	4.93	24219	10.09	1	1	37.77	6.15	11.29	100	3.36006	10
330	2	2	975	352930	Matão	2008	0	6.96653	0	3.52	929	53.71	3.89	0.53	5.4	17.05	33.44	10.22	16.9	0.75	0.87	4.11	1.97	4.13	76786	11.25	0	1	10.53	3.24	46.33	37.01	6.80661	6.08358
331	2	2	976	352940	Mauá	2008	6	44.8063	11	22.65	5975	53.75	3.97	0.46	8.16	17.6	33.94	13.8	14.56	2.64	1.63	3.82	1.99	4.2	417064	12.94	1	1	17.44	4.18	41.59	59.35	6.44903	7.7039
332	2	2	977	352950	Mendonça	2008	1	0.292459	0	0.15	39	53.75	3.28	0.37	4.18	11.82	27.67	13.56	28.21	2.56	1.6	5.31	1.81	3.44	4640	8.44	0	0	0	0	13.44	75.38	3.66606	8.68217
333	2	2	978	352960	Meridiano	2008	0	0.262463	0	0.13	35	53.75	0	0.41	3.96	17.38	36.17	10.42	25.71	2.86	1.69	5.07	0	4.17	3855	8.26	0	0	0	0	11.56	89.45	3.4	9.4578
334	2	2	979	352965	Mesópolis	2008	0	0.202472	0	0.1	27	53.75	6.45	0.38	5.89	14.47	31.58	18.18	25.93	7.41	2.72	5.09	2.54	3.8	1886	7.54	0	0	0	0	3.56	100	1.8868	10
335	2	2	980	352970	Miguelópolis	2008	0	2.27968	0	1.15	304	53.77	1.06	0.46	6.02	22.79	40.32	7.97	20.72	0.99	0.99	4.55	1.03	4.77	20451	9.93	0	1	9.91	3.15	11.79	69.1	3.43366	8.31264
336	2	2	981	352980	Mineiros do Tietê	2008	0	1.10985	0	0.56	148	53.77	4.72	0.4	3.15	15.79	46.53	17.45	20.95	1.35	1.16	4.58	2.17	3.97	12038	9.4	0	0	0	0	5.51	29.34	2.34734	5.41664
337	2	2	982	352990	Miracatu	2008	0	2.8571	0	1.44	381	53.78	4.67	0.51	19.2	24.65	42.65	23.57	22.83	10.5	3.24	4.78	2.16	4.96	20592	9.93	0	1	18.95	4.35	4.15	71.72	2.03715	8.46877
338	2	2	983	353000	Mira Estrela	2008	0	0.179975	0	0.09	24	53.8	3.31	0.43	7.83	8.56	19.37	10.81	20.83	0	0	4.56	1.82	2.93	2820	7.94	0	0	0	0	6.12	100	2.47386	10
339	2	2	984	353010	Mirandópolis	2008	0	2.29468	0	1.16	306	53.8	4.17	0.47	6.15	17.55	33.17	15.65	17.32	4.58	2.14	4.16	2.04	4.19	27483	10.22	1	1	40.49	6.36	8.92	41.78	2.98664	6.46375
340	2	2	985	353020	Mirante do Paranapanema	2008	0	1.35731	0	0.69	181	53.8	6.62	0.51	16.45	15.47	30.24	15.83	20.44	2.21	1.49	4.52	2.57	3.93	17059	9.74	0	0	11.84	3.44	8.01	100	2.83019	10
341	2	2	986	353030	Mirassol	2008	0	4.79183	0	2.42	639	53.8	4.22	0.47	9.06	17.45	35.43	14.3	15.65	3.44	1.86	3.96	2.05	4.18	53792	10.89	0	1	15.19	3.9	32.46	48.2	5.69737	6.94262
342	2	2	987	353040	Mirassolândia	2008	0	0.412443	0	0.21	55	53.81	0	0.4	4.06	19.88	46.18	7.32	20	0	0	4.47	0	4.46	4295	8.37	0	0	0	0	9.72	100	3.11769	10
343	2	2	988	353050	Mococa	2008	0	6.66657	0	3.37	889	53.84	4.41	0.54	4.75	14.42	26.95	16.89	15.07	4.05	2.01	3.88	2.1	3.8	66290	11.1	0	1	9.04	3.01	34.99	29.19	5.91523	5.40278
344	2	2	989	353060	Moji das Cruzes	2008	11	46.2086	1	23.36	6162	53.86	2.93	0.55	8.71	16.12	31.13	22.46	16.91	5.01	2.24	4.11	1.71	4.01	387779	12.87	1	1	17.81	4.22	36.84	32.19	6.0696	5.67362
345	2	2	990	353070	Mogi Guaçu	2008	4	13.0557	5	6.6	1741	53.87	2.74	0.45	4.07	17.29	36.42	10.55	16.2	3.62	1.9	4.02	1.66	4.16	137245	11.83	0	1	18.55	4.31	41.58	22.86	6.44826	4.78121
346	2	2	991	353080	Moji-Mirim	2008	3	8.83377	1	4.47	1178	53.87	3.85	0.5	6.44	16.56	30.99	15.34	15.53	3.14	1.77	3.94	1.96	4.07	86505	11.37	0	1	25.73	5.07	33.42	29.58	5.781	5.43875
347	2	2	992	353090	Mombuca	2008	0	0.314956	0	0.16	42	53.88	4.12	0.65	17.35	14.43	35.74	19.57	16.67	7.14	2.67	4.08	2.03	3.8	3266	8.09	0	0	30.91	5.56	18.36	100	4.28486	10
348	2	2	993	353100	Monções	2008	0	0.187474	0	0.09	25	53.89	2.13	0.43	4.64	8.06	19.35	6.9	8	4	2	2.83	1.46	2.84	2132	7.66	0	0	0	0	18.73	100	4.32782	10
349	2	2	994	353110	Mongaguá	2008	0	4.92681	1	2.49	657	53.93	4.57	0.52	12.75	19.82	35.01	24.3	18.72	21	4.58	4.33	2.14	4.45	46293	10.74	1	1	29.51	5.43	13	51.21	3.60555	7.15612
350	2	2	995	353120	Monte Alegre do Sul	2008	1	0.614914	0	0.31	82	53.93	1.86	0.48	2.38	15.65	35.61	15.07	17.07	1.22	1.1	4.13	1.36	3.96	7152	8.88	0	0	14.36	3.79	17.24	100	4.15211	10
351	2	2	996	353130	Monte Alto	2008	0	3.71198	0	1.88	495	53.95	2.78	0.42	2.48	12.67	27.32	10.16	14.55	1.82	1.35	3.81	1.67	3.56	46642	10.75	0	1	23.87	4.89	48.15	43.89	6.93902	6.62495
352	2	2	997	353140	Monte Aprazível	2008	1	1.94223	0	0.98	259	53.96	2.34	0.51	2.14	8.95	27.78	14.12	17.76	0.39	0.62	4.21	1.53	2.99	21746	9.99	0	1	19.03	4.36	26.84	98	5.18073	9.89949
353	2	2	998	353150	Monte Azul Paulista	2008	0	1.72476	0	0.87	230	53.96	1.46	0.47	2.36	12.74	29.99	16.81	20	2.61	1.62	4.47	1.21	3.57	18931	9.85	0	1	15.67	3.96	27.72	0	5.26498	0
354	2	2	999	353160	Monte Castelo	2008	0	0.299958	0	0.15	40	53.96	0	0.39	4.33	11.97	30.42	16.95	12.5	2.5	1.58	3.54	0	3.46	4063	8.31	0	0	0	0	9.8	100	3.1305	10
355	2	2	1000	353170	Monteiro Lobato	2008	0	0.329954	0	0.17	44	54.01	6.08	0.5	11.38	16.72	36.66	20	22.73	0	0	4.77	2.47	4.09	4120	8.32	0	0	24.94	4.99	9.23	100	3.03809	10
356	2	2	1001	353180	Monte Mor	2008	0	5.49673	0	2.78	733	54.01	4.17	0.46	7.66	17.39	36.09	17.33	17.33	5.73	2.39	4.16	2.04	4.17	48949	10.8	0	1	32.27	5.68	25.44	100	5.04381	10
357	2	2	1002	353190	Morro Agudo	2008	0	3.41202	0	1.73	455	54.03	6.63	0.46	6.09	23.5	43.62	11.53	20	0.66	0.81	4.47	2.58	4.85	29116	10.28	0	1	21.17	4.6	30.84	100	5.55338	10
358	2	2	1003	353200	Morungaba	2008	0	1.22233	0	0.62	163	54.04	4.43	0.45	9.76	11.13	34.82	17.49	16.56	2.45	1.57	4.07	2.1	3.34	11769	9.37	0	1	0	0	30.27	24.99	5.50182	4.999
359	2	2	1004	353205	Motuca	2008	0	0.389946	0	0.2	52	54.04	1.98	0.48	20	20.92	31.38	15.69	13.46	1.92	1.39	3.67	1.41	4.57	4290	8.36	0	0	0	0	41.3	100	6.42651	10
360	2	2	1005	353210	Murutinga do Sul	2008	1	0.187474	1	0.09	25	54.04	2.25	0.44	7.21	10.1	29.29	4.08	12	0	0	3.46	1.5	3.18	4186	8.34	0	1	24.17	4.92	7.99	100	2.82666	10
361	2	2	1006	353215	Nantes	2008	0	0.314956	0	0.16	42	54.04	2.37	0.35	4.47	19.67	34.73	10.53	33.33	0	0	5.77	1.54	4.43	2707	7.9	0	0	0	0	4.8	100	2.19089	10
362	2	2	1007	353220	Narandiba	2008	0	0.487432	0	0.25	65	54.05	2.26	0.37	4.57	17.21	35.12	17.39	21.54	4.62	2.15	4.64	1.5	4.15	4288	8.36	0	0	0	0	21.04	100	4.58694	10
363	2	2	1008	353230	Natividade da Serra	2008	0	0.472434	0	0.24	63	54.05	8.62	0.52	19.86	20.96	41.35	34.33	19.05	6.35	2.52	4.36	2.94	4.58	6678	8.81	0	0	0	0	3.73	88.66	1.93132	9.41594
364	2	2	1009	353240	Nazaré Paulista	2008	1	1.66477	0	0.84	222	54.05	7.02	0.47	12.13	20.04	40.74	21.79	21.62	8.56	2.93	4.65	2.65	4.48	16414	9.71	0	1	0	0	8.49	0	2.91376	0
365	2	2	1010	353250	Neves Paulista	2008	0	0.464935	0	0.24	62	54.08	3.16	0.41	1.28	10.92	29.18	12.2	12.9	3.23	1.8	3.59	1.78	3.3	8772	9.08	0	0	45.37	6.74	26.29	100	5.12738	10
366	2	2	1011	353260	Nhandeara	2008	0	0.839883	0	0.42	112	54.09	2.17	0.5	4.56	12.15	30.36	7.89	12.5	1.79	1.34	3.54	1.47	3.49	10725	9.28	0	1	28.27	5.32	21.29	100	4.61411	10
367	2	2	1012	353270	Nipoã	2008	0	0.494931	0	0.25	66	54.09	1.69	0.37	4.03	19.6	47.44	18.84	19.7	6.06	2.46	4.44	1.3	4.43	4274	8.36	0	0	0	0	13.81	100	3.71618	10
368	2	2	1013	353280	Nova Aliança	2008	0	0.404944	0	0.2	54	54.09	2.86	0.39	3.1	20.91	36.36	16.13	12.96	1.85	1.36	3.6	1.69	4.57	5891	8.68	0	0	17.7	4.21	14.92	100	3.86264	10
369	2	2	1014	353282	Nova Campina	2008	0	1.06485	0	0.54	142	54.1	5.32	0.47	23.04	23.09	34.14	20.71	35.92	3.52	1.88	5.99	2.31	4.81	8515	9.05	0	0	0	0	6.78	100	2.60384	10
370	2	2	1015	353284	Nova Canaã Paulista	2008	0	0.0899875	0	0.05	12	54.12	0	0.34	6.28	3.62	26.09	6.25	8.33	0	0	2.89	0	1.9	2114	7.66	0	0	0	0	1.3	100	1.14018	10
371	2	2	1016	353286	Nova Castilho	2008	0	0.14248	0	0.07	19	54.13	5.17	0.37	7.9	15.31	37.76	0	31.58	0	0	5.62	2.27	3.91	1125	7.03	0	0	0	0	10.13	100	3.18277	10
372	2	2	1017	353290	Nova Europa	2008	0	1.04985	0	0.53	140	54.13	0.94	0.39	2.45	18.16	39.3	9.85	13.57	1.43	1.2	3.68	0.97	4.26	9300	9.14	0	1	56.49	7.52	45.72	100	6.76166	10
373	2	2	1018	353300	Nova Granada	2008	0	1.88974	0	0.96	252	54.13	3.83	0.45	4.78	16.97	41.02	18.02	21.03	0.79	0.89	4.59	1.96	4.12	19180	9.86	0	1	16.05	4.01	17.7	87.1	4.20714	9.33274
374	2	2	1019	353310	Nova Guataporanga	2008	0	0.14248	0	0.07	19	54.14	4.81	0.41	4.97	12	26	11.76	21.05	0	0	4.59	2.19	3.46	2177	7.69	0	0	0	0	5.74	100	2.39583	10
375	2	2	1020	353320	Nova Independência	2008	0	0.239967	0	0.12	32	54.14	2.96	0.36	4.08	14.34	37.87	7.69	34.38	6.25	2.5	5.86	1.72	3.79	3068	8.03	1	0	35.2	5.93	19.81	100	4.45084	10
376	2	2	1021	353325	Novais	2008	0	0.547424	0	0.28	73	54.15	4.17	0.45	4.49	12.5	46.65	23.33	30.14	1.37	1.17	5.49	2.04	3.54	4592	8.43	0	0	23.48	4.85	10.42	0	3.228	0
377	2	2	1022	353330	Nova Luzitânia	2008	0	0.434939	0	0.22	58	54.15	0	0.37	2.16	14.46	39.36	9.3	15.52	1.72	1.31	3.94	0	3.8	3441	8.14	0	0	0	0	8.65	100	2.94109	10
378	2	2	1023	353340	Nova Odessa	2008	1	4.59686	0	2.32	613	54.15	3.1	0.42	4.79	12.96	35.24	12.84	11.91	2.94	1.71	3.45	1.76	3.6	51242	10.84	0	1	18.22	4.27	56.65	26.3	7.52662	5.12835
379	2	2	1024	353350	Novo Horizonte	2008	0	3.95195	0	2	527	54.16	4.38	0.45	4.1	15.39	40.31	18.7	21.82	1.52	1.23	4.67	2.09	3.92	36593	10.51	0	1	8.4	2.9	18.05	35.02	4.24853	5.91777
380	2	2	1025	353360	Nuporanga	2008	0	0.562422	0	0.28	75	54.16	1.51	0.45	3.29	14.93	32.01	10.59	21.33	0	0	4.62	1.23	3.86	6817	8.83	0	0	14.91	3.86	34.1	100	5.83952	10
381	2	2	1026	353370	Ocauçu	2008	0	0.412443	0	0.21	55	54.17	4.03	0.4	2.55	21.89	45.56	33.33	23.64	5.45	2.34	4.86	2.01	4.68	4163	8.33	0	0	0	0	6.33	0	2.51595	0
382	2	2	1027	353380	Óleo	2008	0	0.262463	0	0.13	35	54.17	3.25	0.42	5.84	15.91	52.73	0	31.43	17.14	4.14	5.61	1.8	3.99	2673	7.89	0	0	0	0	3	0	1.73205	0
383	2	2	1028	353390	Olímpia	2008	1	4.70185	1	2.38	627	54.18	2.03	0.44	4.3	16.32	35.76	10.12	19.62	2.23	1.49	4.43	1.42	4.04	50024	10.82	0	1	16.25	4.03	30.86	35.92	5.55518	5.99333
384	2	2	1029	353400	Onda Verde	2008	0	0.42744	0	0.22	57	54.19	3.52	0.35	1.82	22.39	41.72	8.93	17.54	1.75	1.32	4.19	1.88	4.73	3884	8.26	0	0	0	0	22.3	100	4.72229	10
385	2	2	1030	353410	Oriente	2008	0	0.487432	0	0.25	65	54.19	1.71	0.45	5.93	17.43	36.1	28.57	20	4.62	2.15	4.47	1.31	4.17	6097	8.72	0	0	0	0	27.92	100	5.28394	10
386	2	2	1031	353420	Orindiúva	2008	0	0.764894	0	0.39	102	54.2	0	0.38	2.02	10.35	28.78	8.33	19.61	0	0	4.43	0	3.22	5675	8.64	0	0	0	0	79.54	61.03	8.91852	7.81217
387	2	2	1032	353430	Orlândia	2008	0	4.23691	2	2.14	565	54.24	2.27	0.5	4.36	19.35	34.44	13.94	13.81	1.59	1.26	3.72	1.51	4.4	39781	10.59	0	1	17.88	4.23	55.08	57.35	7.42159	7.57298
388	2	2	1033	353440	Osasco	2008	14	81.5811	24	41.25	10879	54.24	5.05	0.55	9.9	13.89	28.77	18.29	14.31	3.72	1.93	3.78	2.25	3.73	666740	13.41	1	1	16.99	4.12	47.99	25.46	6.92748	5.04579
389	2	2	1034	353450	Oscar Bressane	2008	0	0.21747	0	0.11	29	54.24	2	0.45	4.14	14.89	23.4	31.58	17.24	0	0	4.15	1.41	3.86	2537	7.84	0	0	0	0	8.07	100	2.84077	10
390	2	2	1035	353460	Osvaldo Cruz	2008	0	2.1447	0	1.08	286	54.27	2.47	0.47	5.52	21.96	40.53	6.51	15.38	0.7	0.84	3.92	1.57	4.69	30917	10.34	1	1	22.77	4.77	21.21	47.56	4.60543	6.89638
391	2	2	1036	353470	Ourinhos	2008	9	10.446	13	5.28	1393	54.27	2.63	0.51	4.81	16.69	34.21	1.9	16.08	3.02	1.74	4.01	1.62	4.09	103035	11.54	1	1	15.82	3.98	17.36	57.08	4.16653	7.55513
392	2	2	1037	353475	Ouroeste	2008	0	0.854881	0	0.43	114	54.27	4.3	0.44	4.13	8.01	20.08	3.03	19.3	0	0	4.39	2.07	2.83	8405	9.04	0	1	0	0	8.56	43.07	2.92575	6.56277
393	2	2	1038	353480	Ouro Verde	2008	0	0.832384	0	0.42	111	54.27	2.86	0.4	8.86	21.86	40.12	13.27	26.13	2.7	1.64	5.11	1.69	4.68	7800	8.96	0	0	0	0	5.52	89.98	2.34947	9.48578
394	2	2	1039	353490	Pacaembu	2008	0	0.929871	0	0.47	124	54.27	1.54	0.46	5.4	19.05	37.28	8.85	16.94	2.42	1.56	4.12	1.24	4.36	13226	9.49	1	1	30.52	5.52	5.41	74.13	2.32594	8.60988
395	2	2	1040	353500	Palestina	2008	0	0.794889	0	0.4	106	54.28	2.32	0.41	4.65	16.76	44.47	9.77	19.81	0.94	0.97	4.45	1.52	4.09	11051	9.31	0	0	9.41	3.07	17.43	100	4.17493	10
396	2	2	1041	353510	Palmares Paulista	2008	0	1.16984	0	0.59	156	54.29	2.28	0.34	1.2	17.02	41.39	9.66	23.72	0	0	4.87	1.51	4.13	10934	9.3	0	0	28.78	5.36	38.79	28.55	6.22816	5.34322
397	2	2	1042	353520	Palmeira d'Oeste	2008	0	0.869879	0	0.44	116	54.29	3.2	0.43	4.36	9.01	31.9	10.71	16.38	0	0	4.05	1.79	3	9584	9.17	0	1	0	0	4.53	31.14	2.12838	5.58032
398	2	2	1043	353530	Palmital	2008	0	1.97223	0	1	263	54.31	5.96	0.46	9.16	17.22	34.81	11.54	19.77	4.94	2.22	4.45	2.44	4.15	21186	9.96	0	1	0	0	6.77	100	2.60192	10
399	2	2	1044	353540	Panorama	2008	1	1.57478	0	0.8	210	54.32	3.64	0.46	4.75	18.04	46.8	19.84	19.52	3.33	1.83	4.42	1.91	4.25	14583	9.59	0	1	20.81	4.56	5.47	49.48	2.3388	7.0342
400	2	2	1045	353550	Paraguaçu Paulista	2008	0	4.67935	0	2.37	624	54.33	4.35	0.46	6.5	19.16	35.64	11.05	24.52	3.21	1.79	4.95	2.09	4.38	42278	10.65	1	1	14.35	3.79	9.96	68.38	3.15595	8.26922
401	2	2	1046	353560	Paraibuna	2008	0	1.49979	0	0.76	200	54.34	7.63	0.52	11.38	13.25	32.84	18.18	21	10	3.16	4.58	2.76	3.64	17388	9.76	0	0	0	0	14.64	100	3.82623	10
402	2	2	1047	353570	Paraíso	2008	0	0.487432	0	0.25	65	54.35	1.86	0.45	2.43	11.21	30.39	8	13.85	0	0	3.72	1.37	3.35	5898	8.68	0	0	0	0	26.49	86.35	5.14684	9.29247
403	2	2	1048	353580	Paranapanema	2008	0	1.82975	0	0.93	244	54.36	3.16	0.5	9.72	13.68	38.41	11.19	24.59	9.84	3.14	4.96	1.78	3.7	17808	9.79	0	1	5.76	2.4	7.08	41.4	2.66083	6.43428
404	2	2	1049	353590	Paranapuã	2008	0	0.254965	0	0.13	34	54.37	2.6	0.45	4.22	10.06	29.87	12.28	5.88	0	0	2.43	1.61	3.17	3815	8.25	0	1	26.39	5.14	4.01	95.46	2.0025	9.77036
405	2	2	1050	353600	Parapuã	2008	0	0.689904	0	0.35	92	54.37	1.22	0.42	4.85	15.31	32.86	13.93	22.83	4.35	2.09	4.78	1.11	3.91	10844	9.29	0	0	9.13	3.02	18.34	93.84	4.28252	9.6871
406	2	2	1051	353610	Pardinho	2008	0	0.689904	0	0.35	92	54.38	4.86	0.46	6.11	10.04	33.61	9.18	19.57	4.35	2.09	4.42	2.21	3.17	5582	8.63	0	0	18.53	4.3	5.19	59.64	2.27816	7.72269
407	2	2	1052	353620	Pariquera-Açu	2008	1	2.21219	1	1.12	295	54.39	6.2	0.48	10.09	21.69	40.36	21.56	19.66	3.73	1.93	4.43	2.49	4.66	18446	9.82	0	1	32.8	5.73	5.88	100	2.42487	10
408	2	2	1053	353625	Parisi	2008	0	0.164977	0	0.08	22	54.39	5.69	0.4	0.54	9.66	35.86	9.52	18.18	0	0	4.26	2.39	3.11	2032	7.62	0	0	0	0	10.13	100	3.18277	10
409	2	2	1054	353630	Patrocínio Paulista	2008	0	1.29732	0	0.66	173	54.41	5.07	0.43	6.19	15.06	33.96	9.38	16.76	5.2	2.28	4.09	2.25	3.88	13000	9.47	0	1	0	0	16.66	100	4.08167	10
410	2	2	1055	353640	Paulicéia	2008	0	0.442438	0	0.22	59	54.42	3.09	0.44	4.91	20.77	45.07	21.37	27.12	10.17	3.19	5.21	1.76	4.56	6339	8.75	0	0	0	0	3.2	100	1.78885	10
411	2	2	1056	353650	Paulínia	2008	1	8.96875	1	4.53	1196	54.43	1.57	0.49	3.6	11.82	25.57	15.99	13.55	2.68	1.64	3.68	1.25	3.44	82146	11.32	0	1	21.18	4.6	41.59	44.46	6.44903	6.66783
412	2	2	1057	353657	Paulistânia	2008	0	0.14248	0	0.07	19	54.43	0	0.43	4.74	13.29	31.47	20	21.05	0	0	4.59	0	3.65	1779	7.48	0	0	0	0	1.7	100	1.30384	10
413	2	2	1058	353660	Paulo de Faria	2008	1	0.892376	1	0.45	119	54.44	8.57	0.53	8.5	14.19	37.78	13.89	28.57	4.2	2.05	5.35	2.93	3.77	8589	9.06	0	1	23.26	4.82	15.33	73.81	3.91535	8.59127
414	2	2	1059	353670	Pederneiras	2008	1	4.40939	1	2.23	588	54.44	6.54	0.5	7.2	15.19	39.92	12.14	21.94	4.42	2.1	4.68	2.56	3.9	41497	10.63	0	1	12.34	3.51	24.62	45.22	4.96185	6.72458
415	2	2	1060	353680	Pedra Bela	2008	0	0.517428	0	0.26	69	54.46	6.56	0.41	6.4	16.39	45.59	22.22	21.74	2.9	1.7	4.66	2.56	4.05	5780	8.66	0	0	0	0	6.75	77.12	2.59808	8.7818
416	2	2	1061	353690	Pedranópolis	2008	1	0.224969	0	0.11	30	54.47	0	0.38	4.73	9.77	20.69	5.88	20	3.33	1.83	4.47	0	3.13	2558	7.85	0	0	0	0	14.1	100	3.755	10
417	2	2	1062	353700	Pedregulho	2008	0	1.75476	0	0.89	234	54.48	2.6	0.5	6.74	16.29	39.12	9.95	22.22	2.99	1.73	4.71	1.61	4.04	15700	9.66	0	1	0	0	19.76	42.56	4.44522	6.5238
418	2	2	1063	353710	Pedreira	2008	0	3.83947	0	1.94	512	54.48	1.16	0.43	3.02	9.89	38	17.75	15.82	3.32	1.82	3.98	1.08	3.15	41558	10.63	0	1	27.29	5.22	27.31	74.47	5.2259	8.6296
419	2	2	1064	353715	Pedrinhas Paulista	2008	0	0.202472	0	0.1	27	54.5	1.94	0.56	5.95	13.93	28.69	19.23	18.52	0	0	4.3	1.39	3.73	2940	7.99	0	0	0	0	8.81	100	2.96816	10
420	2	2	1065	353720	Pedro de Toledo	2008	0	0.997361	0	0.5	133	54.5	2.12	0.48	15.15	19.27	38.42	20.83	18.05	9.77	3.13	4.25	1.46	4.39	10204	9.23	0	0	0	0	8.35	100	2.88964	10
421	2	2	1066	353730	Penápolis	2008	4	5.91668	2	2.99	789	54.52	4.66	0.47	4.05	13.7	32.65	11.21	14.2	2.66	1.63	3.77	2.16	3.7	58510	10.98	0	1	19.05	4.36	17.24	89.71	4.15211	9.47154
422	2	2	1067	353740	Pereira Barreto	2008	1	2.8571	0	1.44	381	54.52	2.4	0.49	7.92	18.34	37.77	18.63	23.36	5.51	2.35	4.83	1.55	4.28	24962	10.13	0	1	56.02	7.48	16.26	100	4.03237	10
423	2	2	1068	353750	Pereiras	2008	1	0.734898	0	0.37	98	54.54	5.01	0.44	2.34	13	39.97	17.71	30.61	1.02	1.01	5.53	2.24	3.61	7454	8.92	0	0	0	0	3.34	100	1.82757	10
424	2	2	1069	353760	Peruíbe	2008	3	8.10637	0	4.1	1081	54.56	3.83	0.55	10.45	19.1	36.12	29.32	21.65	9.53	3.09	4.65	1.96	4.37	59773	11	0	1	36.12	6.01	17.27	82.08	4.15572	9.0598
425	2	2	1070	353770	Piacatu	2008	0	0.472434	0	0.24	63	54.56	0	0.41	6.57	16.48	30.33	9.84	15.87	1.59	1.26	3.98	0	4.06	5287	8.57	0	0	0	0	9.01	100	3.00167	10
426	2	2	1071	353780	Piedade	2008	0	5.24177	0	2.65	699	54.56	7.04	0.49	11.38	18.63	41.97	11.54	19.89	3.15	1.77	4.46	2.65	4.32	52143	10.86	0	1	3.86	1.96	7.99	50.49	2.82666	7.10563
427	2	2	1072	353790	Pilar do Sul	2008	0	2.98458	0	1.51	398	54.56	7.88	0.47	12.77	19.83	40.15	17.75	23.37	2.76	1.66	4.83	2.81	4.45	26406	10.18	0	1	0	0	4.89	0	2.21133	0
428	2	2	1073	353800	Pindamonhangaba	2008	5	15.7178	2	7.95	2096	54.57	1.96	0.52	6.48	17.32	32.29	7.61	16.79	2.53	1.59	4.1	1.4	4.16	146995	11.9	0	1	17.5	4.18	28.63	53.4	5.3507	7.30753
429	2	2	1074	353810	Pindorama	2008	0	1.22233	0	0.62	163	54.57	3.25	0.4	4.86	12.62	37.95	9.38	20.86	1.84	1.36	4.57	1.8	3.55	15039	9.62	0	0	6.82	2.61	26.06	57.51	5.1049	7.58353
430	2	2	1075	353820	Pinhalzinho	2008	0	1.12484	0	0.57	150	54.58	3.98	0.42	4.71	11.92	37.75	23.72	21.33	8	2.83	4.62	2	3.45	13105	9.48	0	0	0	0	16	0	4	0
431	2	2	1076	353830	Piquerobi	2008	0	0.292459	0	0.15	39	54.59	0	0.42	9.06	19.74	33.98	11.11	17.95	0	0	4.24	0	4.44	3537	8.17	0	0	0	0	9.22	100	3.03645	10
432	2	2	1077	353850	Piquete	2008	0	1.25982	0	0.64	168	54.6	0	0.5	11.12	17.48	27.26	18.34	14.88	4.76	2.18	3.86	0	4.18	14107	9.55	0	0	6.96	2.64	16.35	95.34	4.04351	9.76422
433	2	2	1078	353860	Piracaia	2008	0	2.42216	0	1.22	323	54.6	5.28	0.59	6.16	11.22	27.11	21.33	19.5	4.64	2.15	4.42	2.3	3.35	25116	10.13	0	1	12.09	3.48	20.46	0	4.52327	0
434	2	2	1079	353870	Piracicaba	2008	13	37.9222	1	19.17	5057	54.63	3.67	0.54	5.65	15.64	33.87	12.53	15.88	4.01	2	3.98	1.92	3.95	364571	12.81	1	1	24.06	4.91	49.64	41.15	7.04557	6.41483
435	2	2	1080	353880	Piraju	2008	0	2.57214	0	1.3	343	54.65	5.74	0.49	3.44	14.85	33.61	15.7	21.57	3.79	1.95	4.64	2.4	3.85	28475	10.26	0	1	10.52	3.24	9.69	97.78	3.11288	9.88838
436	2	2	1081	353890	Pirajuí	2008	1	1.89724	2	0.96	253	54.66	2.9	0.48	4.15	21.18	34.71	19.67	15.81	1.58	1.26	3.98	1.7	4.6	22704	10.03	1	1	13.5	3.67	17.36	61.61	4.16653	7.8492
437	2	2	1082	353900	Pirangi	2008	0	1.00486	0	0.51	134	54.68	5.29	0.38	1.57	14.44	33.78	9.76	17.16	0.75	0.86	4.14	2.3	3.8	10623	9.27	0	1	9.5	3.08	16.4	58.17	4.04969	7.62693
438	2	2	1083	353910	Pirapora do Bom Jesus	2008	0	1.55978	0	0.79	208	54.75	3	0.49	11.64	20.2	35.2	22.35	24.52	2.88	1.7	4.95	1.73	4.49	15733	9.66	0	0	33.11	5.75	15.65	72.03	3.95601	8.48705
439	2	2	1084	353920	Pirapozinho	2008	0	2.22719	1	1.13	297	54.76	1.23	0.53	6.42	16.98	30.78	17.16	19.19	2.69	1.64	4.38	1.11	4.12	24694	10.11	0	0	28.94	5.38	20.61	86.68	4.53982	9.31021
440	2	2	1085	353930	Pirassununga	2008	0	6.54659	0	3.31	873	54.77	3.05	0.52	3.96	17.99	37	15.72	17.18	9.51	3.08	4.15	1.75	4.24	70081	11.16	0	1	11.6	3.41	30.5	88.51	5.52268	9.40798
441	2	2	1086	353940	Piratininga	2008	0	0.982363	0	0.5	131	54.77	3.24	0.48	3.29	13.63	30.74	14.79	8.4	2.29	1.51	2.9	1.8	3.69	12072	9.4	0	0	33.92	5.82	20	53.16	4.47214	7.29109
442	2	2	1087	353950	Pitangueiras	2008	4	4.24441	1	2.15	566	54.8	4.66	0.42	7.67	22.5	38.75	15.49	20.85	3.53	1.88	4.57	2.16	4.74	35307	10.47	0	1	8.68	2.95	35.38	54.91	5.94811	7.41013
443	2	2	1088	353960	Planalto	2008	0	0.517428	0	0.26	69	54.8	0.72	0.39	5.4	21.2	36.41	20.25	30.43	4.35	2.09	5.52	0.85	4.6	4463	8.4	0	0	46.75	6.84	14.07	85.95	3.751	9.27092
444	2	2	1089	353970	Platina	2008	0	0.329954	0	0.17	44	54.81	0	0.5	6.05	26.94	55.1	27.45	25	4.55	2.13	5	0	5.19	3192	8.07	0	0	0	0	9.36	100	3.05941	10
445	2	2	1090	353980	Poá	2008	1	13.1832	0	6.67	1758	54.83	1.42	0.45	8.99	15.88	33.89	16.72	15.02	4.61	2.15	3.88	1.19	3.99	106013	11.57	0	1	15.39	3.92	29.53	54.48	5.43415	7.38106
446	2	2	1091	353990	Poloni	2008	0	0.509929	0	0.26	68	54.9	2.17	0.39	0.65	10.3	33.17	7.25	20.59	2.94	1.71	4.54	1.47	3.21	5395	8.59	0	0	38.14	6.18	19.86	61.48	4.45646	7.84092
447	2	2	1092	354000	Pompéia	2008	0	1.81475	0	0.92	242	54.9	3.04	0.49	5.81	14.86	30.27	4.71	14.88	0.83	0.91	3.86	1.74	3.86	19964	9.9	0	1	10.2	3.19	44.31	90.36	6.65658	9.50579
448	2	2	1093	354010	Pongaí	2008	0	0.254965	0	0.13	34	54.9	0	0.46	3.13	20.23	32.3	2.86	14.71	8.82	2.97	3.83	0	4.5	3481	8.16	0	0	28.35	5.32	17.06	99.34	4.13038	9.96695
449	2	2	1094	354020	Pontal	2008	0	5.28676	0	2.67	705	54.9	4.62	0.46	8.01	21.41	45.72	20.78	26.38	5.25	2.29	5.14	2.15	4.63	40244	10.6	0	1	7.9	2.81	33.21	69.43	5.76281	8.33247
450	2	2	1095	354025	Pontalinda	2008	0	0.547424	0	0.28	73	54.95	20.85	0.38	3.33	11.27	31.21	13.64	15.07	4.11	2.03	3.88	4.57	3.36	4074	8.31	0	0	0	0	1.85	88.33	1.36015	9.3984
451	2	2	1096	354030	Pontes Gestal	2008	0	0.329954	0	0.17	44	54.95	6.15	0.38	3.3	8.54	33.67	16.67	22.73	6.82	2.61	4.77	2.48	2.92	2518	7.83	0	0	0	0	27.65	100	5.25833	10
452	2	2	1097	354040	Populina	2008	0	0.344952	0	0.17	46	54.95	0.96	0.42	3.14	17.07	29.34	11.63	17.39	2.17	1.47	4.17	0.98	4.13	4223	8.35	0	1	0	0	4.19	100	2.04695	10
453	2	2	1098	354050	Porangaba	2008	0	0.674906	0	0.34	90	54.97	4.56	0.51	13.47	21.71	46.11	22.78	14.44	6.67	2.58	3.8	2.13	4.66	8326	9.03	0	0	0	0	5.19	100	2.27816	10
454	2	2	1099	354060	Porto Feliz	2008	0	4.72434	0	2.39	630	54.97	4.51	0.46	3.63	15.22	36.99	15.66	16.35	3.65	1.91	4.04	2.12	3.9	48893	10.8	0	1	6.22	2.49	21.65	85.4	4.65296	9.24121
455	2	2	1100	354070	Porto Ferreira	2008	5	5.15178	1	2.6	687	54.98	8.81	0.46	5.11	13.32	30.25	22.6	16.59	1.46	1.21	4.07	2.97	3.65	51400	10.85	0	1	15.79	3.97	46.28	54.33	6.80294	7.37089
456	2	2	1101	354075	Potim	2008	0	1.94223	0	0.98	259	54.99	1.19	0.37	7.36	16.88	45.75	16.85	20.46	4.25	2.06	4.52	1.09	4.11	19397	9.87	0	0	33.05	5.75	4	95.08	2	9.7509
457	2	2	1102	354080	Potirendaba	2008	1	1.52229	0	0.77	203	55	1.13	0.4	2.99	11.77	40.61	20.45	20.2	2.46	1.57	4.49	1.06	3.43	15449	9.65	0	1	13.34	3.65	30.06	100	5.4827	10
458	2	2	1103	354085	Pracinha	2008	0	0.172476	0	0.09	23	55.02	4.55	0.39	8.36	49.06	64.15	38.1	17.39	0	0	4.17	2.13	7	2858	7.96	1	0	38.97	6.24	0.6	100	0.774597	10
459	2	2	1104	354090	Pradópolis	2008	1	1.92723	1	0.97	257	55.04	6.97	0.46	5.32	18.6	37.6	8.41	19.07	2.33	1.53	4.37	2.64	4.31	17377	9.76	0	0	0	0	63.38	91.1	7.96116	9.54463
460	2	2	1105	354100	Praia Grande	2008	2	29.1634	2	14.74	3889	55.05	3.34	0.51	8.36	20.37	35.07	20.59	18.23	6.2	2.49	4.27	1.83	4.51	262051	12.48	1	1	18.97	4.36	28.56	82.5	5.34416	9.08295
461	2	2	1106	354105	Pratânia	2008	0	0.472434	0	0.24	63	55.06	7.89	0.4	4.02	10.37	28.34	31.87	17.46	3.17	1.78	4.18	2.81	3.22	4599	8.43	0	0	0	0	7.01	69.62	2.64764	8.34386
462	2	2	1107	354110	Presidente Alves	2008	0	0.404944	0	0.2	54	55.07	2.16	0.48	6.28	13.19	39.88	27.27	25.93	1.85	1.36	5.09	1.47	3.63	4123	8.32	0	0	0	0	7.07	69.03	2.65895	8.30843
463	2	2	1108	354120	Presidente Bernardes	2008	0	1.00486	0	0.51	134	55.07	7.05	0.48	7.01	12.59	27.61	8.76	8.21	6.72	2.59	2.87	2.66	3.55	13570	9.52	1	1	21.65	4.65	16.98	100	4.12068	10
464	2	2	1109	354130	Presidente Epitácio	2008	2	4.61186	3	2.33	615	55.08	1.61	0.49	7.59	17.66	32.2	19.4	20.81	2.44	1.56	4.56	1.27	4.2	41318	10.63	0	1	19.54	4.42	15.01	92.89	3.87427	9.63795
465	2	2	1110	354140	Presidente Prudente	2008	2	20.0147	3	10.12	2669	55.1	1.53	0.54	4.34	14.22	27.83	13.26	13.41	4.91	2.22	3.66	1.24	3.77	207610	12.24	1	1	35.76	5.98	34.24	47.19	5.8515	6.8695
466	2	2	1111	354150	Presidente Venceslau	2008	0	3.41202	0	1.73	455	55.1	0.5	0.51	7.25	16.6	33.27	14.67	16.48	2.2	1.48	4.06	0.7	4.07	37910	10.54	0	1	13.19	3.63	18.97	79.13	4.35546	8.8955
467	2	2	1112	354160	Promissão	2008	0	3.87696	1	1.96	517	55.11	3.66	0.44	4.84	17.83	29.81	10.04	18.76	6	2.45	4.33	1.91	4.22	35674	10.48	0	1	20.15	4.49	21.68	45.28	4.65618	6.72904
468	2	2	1113	354165	Quadra	2008	0	0.277461	0	0.14	37	55.11	1.82	0.49	8.54	16.73	45.14	28.13	35.14	0	0	5.93	1.35	4.09	3236	8.08	0	0	0	0	2.63	100	1.62173	10
469	2	2	1114	354170	Quatá	2008	0	1.35731	0	0.69	181	55.14	3.5	0.42	3.96	18.67	34.76	7.37	27.62	3.31	1.82	5.26	1.87	4.32	12799	9.46	0	0	23.99	4.9	31.22	100	5.58749	10
470	2	2	1115	354180	Queiroz	2008	0	0.254965	0	0.13	34	55.15	2.56	0.43	10.66	15.38	31.62	12.12	32.35	2.94	1.71	5.69	1.6	3.92	2808	7.94	0	0	0	0	1.49	100	1.22066	10
471	2	2	1116	354190	Queluz	2008	0	1.18484	0	0.6	158	55.15	5.18	0.47	11.86	19.96	38.13	11.01	19.62	4.43	2.1	4.43	2.27	4.47	11309	9.33	0	1	18.36	4.28	9.44	100	3.07246	10
472	2	2	1117	354200	Quintana	2008	0	0.479933	0	0.24	64	55.15	2.66	0.43	7.28	12.92	32.92	10.23	26.56	3.13	1.77	5.15	1.63	3.59	6004	8.7	0	0	0	0	25.14	100	5.01398	10
473	2	2	1118	354210	Rafard	2008	0	0.922372	0	0.47	123	55.17	3.95	0.4	4.37	10.8	33.58	11.21	13.82	3.25	1.8	3.72	1.99	3.29	8612	9.06	0	0	46.73	6.84	30.93	0	5.56147	0
474	2	2	1119	354220	Rancharia	2008	2	2.79711	0	1.41	373	55.18	2.42	0.47	4.16	16.98	39.05	16.37	19.84	2.68	1.64	4.45	1.55	4.12	28804	10.27	0	1	10.38	3.22	15.98	100	3.9975	10
475	2	2	1120	354230	Redenção da Serra	2008	0	0.299958	0	0.15	40	55.18	3.57	0.47	17.29	22.82	35.44	18.6	25	0	0	5	1.89	4.78	3873	8.26	0	0	0	0	5	100	2.23607	10
476	2	2	1121	354240	Regente Feijó	2008	0	1.58228	0	0.8	211	55.21	1.07	0.47	4.17	16.42	35.96	10.04	19.43	3.32	1.82	4.41	1.03	4.05	18494	9.83	0	1	5.49	2.34	19.39	100	4.40341	10
477	2	2	1122	354250	Reginópolis	2008	0	0.412443	0	0.21	55	55.22	3.33	0.41	3.65	36.68	60.85	10.77	30.91	0	0	5.56	1.83	6.06	7323	8.9	1	0	44.08	6.64	9.01	58.34	3.00167	7.63806
478	2	2	1123	354260	Registro	2008	2	6.17164	1	3.12	823	55.25	1.68	0.53	11.02	25.17	38.5	16.37	19.08	7.29	2.7	4.37	1.3	5.02	54261	10.9	0	1	14.73	3.84	18.17	90.84	4.26263	9.531
479	2	2	1124	354270	Restinga	2008	1	0.809887	1	0.41	108	55.3	3.49	0.39	9.65	17.84	39.62	19.3	19.44	6.48	2.55	4.41	1.87	4.22	6587	8.79	0	0	0	0	15.61	100	3.95095	10
480	2	2	1125	354280	Ribeira	2008	0	0.367449	0	0.19	49	55.32	8.52	0.48	15.46	17.67	30	21.28	20.41	4.08	2.02	4.52	2.92	4.2	3358	8.12	0	0	29.3	5.41	2.94	100	1.71464	10
481	2	2	1126	354290	Ribeirão Bonito	2008	0	1.36481	0	0.69	182	55.32	4.7	0.46	4.02	21.69	40.21	29.7	25.82	2.75	1.66	5.08	2.17	4.66	12135	9.4	0	1	0	0	12.99	100	3.60416	10
482	2	2	1127	354300	Ribeirão Branco	2008	0	2.1897	0	1.11	292	55.33	7.77	0.48	26.27	22.44	40.53	13.25	29.79	2.74	1.66	5.46	2.79	4.74	18269	9.81	0	1	0	0	1.96	73.1	1.4	8.54985
483	2	2	1128	354310	Ribeirão Corrente	2008	0	0.442438	0	0.22	59	55.34	2.87	0.42	5.76	9.81	31.56	18.92	20.34	0	0	4.51	1.69	3.13	4273	8.36	0	0	23.89	4.89	9.82	100	3.13369	10
484	2	2	1129	354320	Ribeirão do Sul	2008	0	0.412443	0	0.21	55	55.34	1.35	0.59	4.41	14.16	28.61	1.79	14.55	1.82	1.35	3.81	1.16	3.76	4446	8.4	0	0	0	0	3.27	0	1.80831	0
485	2	2	1130	354323	Ribeirão dos Índios	2008	0	0.119983	0	0.06	16	55.36	1.82	0.38	4.44	13.19	32.64	12.5	12.5	6.25	2.5	3.54	1.35	3.63	2187	7.69	0	0	0	0	6.46	100	2.54165	10
486	2	2	1131	354325	Ribeirão Grande	2008	0	0.764894	0	0.39	102	55.38	3.98	0.42	12.1	22.17	39.91	5.88	18.63	0	0	4.32	2	4.71	7422	8.91	0	0	0	0	5.3	100	2.30217	10
487	2	2	1132	354330	Ribeirão Pires	2008	1	10.911	1	5.52	1455	55.38	3.46	0.48	8.42	16.6	33.76	17.02	12.51	2.2	1.48	3.54	1.86	4.07	113068	11.64	0	1	7.17	2.68	49.18	25.22	7.01285	5.02195
488	2	2	1133	354340	Ribeirão Preto	2008	17	57.502	6	29.07	7668	55.41	4.35	0.55	4.08	13.75	32.12	16.66	13.35	4.89	2.21	3.65	2.09	3.71	604682	13.31	0	1	35.28	5.94	37.06	34.53	6.08769	5.87622
489	2	2	1134	354350	Riversul	2008	0	0.584919	0	0.3	78	55.42	1.05	0.52	24.79	27.78	46.59	12.86	25.64	2.56	1.6	5.06	1.02	5.27	6163	8.73	0	0	46.85	6.84	1.54	100	1.24097	10
490	2	2	1135	354360	Rifaina	2008	0	0.344952	0	0.17	46	55.42	3.4	0.45	6.42	15.59	39.16	9.3	17.39	2.17	1.47	4.17	1.84	3.95	3436	8.14	0	0	0	0	19.48	96.18	4.41362	9.80714
491	2	2	1136	354370	Rincão	2008	0	1.13234	0	0.57	151	55.43	2.99	0.45	5.83	28.02	46.26	15.27	22.52	4.64	2.15	4.75	1.73	5.29	10414	9.25	0	0	9.58	3.1	37.51	33.09	6.12454	5.75239
492	2	2	1137	354380	Rinópolis	2008	1	0.794889	0	0.4	106	55.47	4.95	0.44	5.32	12.04	29.83	15.32	19.81	1.89	1.37	4.45	2.22	3.47	9935	9.2	0	1	0	0	4.47	68.67	2.11424	8.28674
493	2	2	1138	354390	Rio Claro	2008	1	17.4801	0	8.84	2331	55.47	2.56	0.51	4.05	13.34	31.8	21.33	15.23	2.83	1.68	3.9	1.6	3.65	186253	12.13	1	1	19.73	4.44	40.92	28.96	6.39687	5.38145
494	2	2	1139	354400	Rio das Pedras	2008	0	3.14956	0	1.59	420	55.48	2.87	0.46	2.74	15.16	31.18	17.23	18.1	1.9	1.38	4.25	1.69	3.89	29501	10.29	0	1	10.62	3.26	31.9	0	5.64801	0
495	2	2	1140	354410	Rio Grande da Serra	2008	1	4.2969	1	2.17	573	55.49	2.14	0.4	8.44	17.84	34.44	27.9	16.23	3.66	1.91	4.03	1.46	4.22	43974	10.69	0	0	11.7	3.42	29.95	76.01	5.47266	8.71837
496	2	2	1141	354420	Riolândia	2008	3	1.04235	0	0.53	139	55.51	6.32	0.4	5.4	22.81	39.8	14.07	28.06	5.76	2.4	5.3	2.51	4.78	10575	9.27	0	1	19.72	4.44	5.31	0	2.30434	0
497	2	2	1142	354425	Rosana	2008	0	1.81475	0	0.92	242	55.53	2.23	0.61	11.87	18.94	28.9	12.81	19.83	2.07	1.44	4.45	1.49	4.35	19691	9.89	0	1	24.12	4.91	6.91	100	2.62869	10
498	2	2	1143	354430	Roseira	2008	0	0.944868	0	0.48	126	55.54	0	0.44	5.75	18.17	37.41	8.66	19.84	2.38	1.54	4.45	0	4.26	9599	9.17	0	0	21.29	4.61	11.8	100	3.43511	10
499	2	2	1144	354440	Rubiácea	2008	0	0.322455	0	0.16	43	55.54	1.91	0.37	5.24	14.1	44.87	4.26	13.95	2.33	1.52	3.74	1.38	3.76	2729	7.91	0	0	0	0	2.13	100	1.45945	10
500	2	2	1145	354450	Rubinéia	2008	0	0.202472	0	0.1	27	55.55	8.05	0.4	3.72	11.11	19.7	0	14.81	0	0	3.85	2.84	3.33	2862	7.96	0	0	0	0	4.89	100	2.21133	10
501	2	2	1146	354460	Sabino	2008	0	0.449937	0	0.23	60	55.57	0.71	0.41	4.14	16.44	38	17.86	28.33	8.33	2.89	5.32	0.84	4.06	5217	8.56	0	0	0	0	33.67	58.25	5.80259	7.63217
502	2	2	1147	354470	Sagres	2008	0	0.239967	0	0.12	32	55.6	5.65	0.48	5.64	12.32	27.09	9.68	15.63	0	0	3.95	2.38	3.51	2395	7.78	0	0	0	0	4.67	100	2.16102	10
503	2	2	1148	354480	Sales	2008	0	0.487432	0	0.25	65	55.63	1.1	0.42	4.22	13.53	41.06	11.67	12.31	0	0	3.51	1.05	3.68	5451	8.6	0	0	0	0	5.99	59.7	2.44745	7.72658
504	2	2	1149	354490	Sales Oliveira	2008	0	1.03486	0	0.52	138	55.64	0	0.44	1.9	16.4	38.04	7.5	18.84	5.07	2.25	4.34	0	4.05	10568	9.27	0	1	0	0	37.36	100	6.11228	10
505	2	2	1150	354500	Salesópolis	2008	0	2.42966	0	1.23	324	55.65	4.21	0.42	8.02	19.31	38.39	22.75	21.91	11.11	3.33	4.68	2.05	4.39	15635	9.66	0	1	0	0	11.18	51.86	3.34365	7.20139
506	2	2	1151	354510	Salmourão	2008	0	0.367449	0	0.19	49	55.66	1.24	0.39	4.82	18.41	31.82	4.35	18.37	10.2	3.19	4.29	1.11	4.29	4818	8.48	0	0	0	0	1.59	0	1.26095	0
507	2	2	1152	354515	Saltinho	2008	0	0.554923	0	0.28	74	55.66	1.52	0.39	0.62	8.07	29.91	15.12	9.46	0	0	3.08	1.23	2.84	7059	8.86	0	0	14.74	3.84	31.48	45.55	5.6107	6.74907
508	2	2	1153	354520	Salto	2008	1	10.626	1	5.37	1417	55.68	2.79	0.45	4.2	14.38	35.81	21.45	16.51	2.82	1.68	4.06	1.67	3.79	105516	11.57	0	1	10.68	3.27	30.78	35.48	5.54797	5.95651
509	2	2	1154	354530	Salto de Pirapora	2008	0	4.15442	0	2.1	554	55.7	1.76	0.45	7.83	19.5	36.35	21.22	18.23	1.99	1.41	4.27	1.33	4.42	40132	10.6	0	1	7.67	2.77	17.31	92.43	4.16053	9.61405
510	2	2	1155	354540	Salto Grande	2008	0	0.892376	0	0.45	119	55.71	0.84	0.44	12.48	28.17	48.65	15.52	27.73	0.84	0.92	5.27	0.92	5.31	8787	9.08	0	1	22.9	4.79	5.05	0	2.24722	0
511	2	2	1156	354550	Sandovalina	2008	0	0.352451	0	0.18	47	55.72	1.77	0.43	9.88	19.06	38.71	14.75	19.15	0	0	4.38	1.33	4.37	3699	8.22	0	0	27.89	5.28	21.19	100	4.60326	10
512	2	2	1157	354560	Santa Adélia	2008	0	1.39481	0	0.71	186	55.72	1.38	0.44	2.91	16.62	40.47	14.71	15.05	0.54	0.73	3.88	1.17	4.08	14333	9.57	0	1	28.16	5.31	22.91	28.79	4.78644	5.36563
513	2	2	1158	354570	Santa Albertina	2008	1	0.404944	0	0.2	54	55.72	3.36	0.42	3.43	15.18	30.13	18.82	31.48	1.85	1.36	5.61	1.83	3.9	5723	8.65	0	1	0	0	9.31	0	3.05123	0
514	2	2	1159	354580	Santa Bárbara d'Oeste	2008	5	16.3252	1	8.25	2177	55.73	2.63	0.42	3.17	13.16	34.39	11.08	14.75	3.17	1.78	3.84	1.62	3.63	180009	12.1	0	1	22.46	4.74	36.59	13.27	6.04897	3.6428
515	2	2	1160	354600	Santa Branca	2008	0	1.19233	0	0.6	159	55.73	8.18	0.48	7.19	19.48	34.93	13.67	23.27	8.18	2.86	4.82	2.86	4.41	13763	9.53	0	0	22	4.69	20.11	100	4.48442	10
516	2	2	1161	354610	Santa Clara d'Oeste	2008	0	0.21747	0	0.11	29	55.73	1.9	0.46	2.93	10.84	27.11	14.63	20.69	0	0	4.55	1.38	3.29	2084	7.64	0	0	0	0	2.99	0	1.72916	0
517	2	2	1162	354620	Santa Cruz da Conceição	2008	0	0.307457	0	0.16	41	55.75	0.48	0.68	2.61	12.54	32.8	29.73	7.32	2.44	1.56	2.71	0.69	3.54	4002	8.29	0	0	0	0	14.28	100	3.77889	10
518	2	2	1163	354625	Santa Cruz da Esperança	2008	0	0.172476	0	0.09	23	55.76	4.21	0.53	8.24	18.97	39.08	19.05	21.74	0	0	4.66	2.05	4.35	1953	7.58	0	0	0	0	5.79	100	2.40624	10
519	2	2	1164	354630	Santa Cruz das Palmeiras	2008	9	3.41202	1	1.73	455	55.77	5.79	0.52	5.56	25.96	44.68	15.06	21.32	2.64	1.62	4.62	2.41	5.1	29932	10.31	0	1	13.77	3.71	15.08	9.85	3.8833	3.13847
520	2	2	1165	354640	Santa Cruz do Rio Pardo	2008	7	4.38689	1	2.22	585	55.82	1.49	0.46	3.38	13.77	39.9	9.27	19.32	3.59	1.89	4.4	1.22	3.71	43921	10.69	0	1	11.54	3.4	15.26	39.61	3.9064	6.29365
521	2	2	1166	354650	Santa Ernestina	2008	0	0.539925	0	0.27	72	55.84	1.61	0.43	2.49	14.2	25.29	18.75	22.22	2.78	1.67	4.71	1.27	3.77	5568	8.62	0	0	0	0	34.46	72.41	5.87026	8.50941
522	2	2	1167	354660	Santa Fé do Sul	2008	1	2.39967	0	1.21	320	55.86	4.3	0.5	4.6	11.07	28.06	11.23	16.88	2.5	1.58	4.11	2.07	3.33	29239	10.28	0	1	10.46	3.23	12.66	100	3.55809	10
523	2	2	1168	354670	Santa Gertrudes	2008	1	2.39217	0	1.21	319	55.87	6.6	0.39	3.03	16.95	35.88	20.23	14.42	4.39	2.09	3.8	2.57	4.12	21634	9.98	0	0	0	0	31.02	100	5.56956	10
524	2	2	1169	354680	Santa Isabel	2008	1	5.51923	0	2.79	736	55.9	2.76	0.47	10.91	16.4	35.24	23.34	20.11	3.26	1.81	4.48	1.66	4.05	50453	10.83	0	1	10.16	3.19	13.65	90.1	3.69459	9.4921
525	2	2	1170	354690	Santa Lúcia	2008	0	0.817386	0	0.41	109	55.91	3.08	0.39	3.59	26.46	42.34	11.54	23.85	7.34	2.71	4.88	1.75	5.14	8248	9.02	0	0	0	0	42.77	47.7	6.53988	6.90652
526	2	2	1171	354700	Santa Maria da Serra	2008	0	0.607415	0	0.31	81	55.91	4.8	0.48	9.91	15.77	37.92	21.11	35.8	3.7	1.92	5.98	2.19	3.97	5413	8.6	0	0	19.04	4.36	7.34	55.38	2.70924	7.44177
527	2	2	1172	354710	Santa Mercedes	2008	0	0.247466	0	0.13	33	55.92	3.61	0.4	5.76	21.1	31.65	7.32	21.21	3.03	1.74	4.61	1.9	4.59	2831	7.95	0	0	0	0	3.66	100	1.91311	10
528	2	2	1173	354720	Santana da Ponte Pensa	2008	0	0.112484	0	0.06	15	55.93	0	0.42	1.04	11.22	16.33	5.56	13.33	0	0	3.65	0	3.35	1641	7.4	0	0	0	0	3.18	0	1.78326	0
529	2	2	1174	354730	Santana de Parnaíba	2008	0	11.9308	0	6.03	1591	55.98	4.69	0.69	8.5	12.84	26.38	9.44	15.46	2.58	1.61	3.93	2.17	3.58	108813	11.6	0	1	8.88	2.98	41.43	48.51	6.43661	6.96491
530	2	2	1175	354740	Santa Rita d'Oeste	2008	0	0.157478	0	0.08	21	55.99	2.19	0.39	2.79	6.32	24.74	8.7	9.52	0	0	3.09	1.48	2.51	2543	7.84	0	0	38.85	6.23	1.67	100	1.29228	10
531	2	2	1176	354750	Santa Rita do Passa Quatro	2008	0	2.1822	0	1.1	291	56	0.89	0.49	4.77	15.01	28.96	17.69	18.21	6.87	2.62	4.27	0.94	3.87	26478	10.18	0	1	7.56	2.75	36.78	32.88	6.06465	5.73411
532	2	2	1177	354760	Santa Rosa de Viterbo	2008	0	2.30218	0	1.16	307	56	2.6	0.51	6.13	14.76	28.31	9.4	18.24	1.63	1.28	4.27	1.61	3.84	23862	10.08	0	1	12.86	3.59	28.62	59.47	5.34977	7.71168
533	2	2	1178	354765	Santa Salete	2008	0	0.0824885	0	0.04	11	56.01	2.82	0.35	2.42	7.77	30.1	20	9.09	0	0	3.02	1.68	2.79	1447	7.28	0	0	0	0	8.99	100	2.99833	10
534	2	2	1179	354770	Santo Anastácio	2008	0	2.05471	0	1.04	274	56.01	1.09	0.53	7.5	17.7	31.16	14.67	19.34	2.19	1.48	4.4	1.04	4.21	20475	9.93	0	1	4.86	2.2	17.98	64.96	4.24028	8.05978
535	2	2	1180	354780	Santo André	2008	14	65.8858	16	33.31	8786	56.04	2.89	0.54	5.3	12.99	27.51	12.21	12.33	3.57	1.89	3.51	1.7	3.6	676407	13.42	1	1	24.12	4.91	57.6	29.65	7.58947	5.44518
536	2	2	1181	354790	Santo Antônio da Alegria	2008	0	0.517428	0	0.26	69	56.06	0.86	0.42	5.99	12.33	29.94	9.09	27.54	1.45	1.2	5.25	0.93	3.51	6304	8.75	0	1	16.07	4.01	4.24	100	2.05913	10
537	2	2	1182	354800	Santo Antônio de Posse	2008	0	1.94223	0	0.98	259	56.06	7.73	0.46	7.44	14.21	36.08	26.92	20.85	3.09	1.76	4.57	2.78	3.77	20650	9.94	0	0	29.85	5.46	10.87	52.21	3.29697	7.22565
538	2	2	1183	354805	Santo Antônio do Aracanguá	2008	2	0.659908	0	0.33	88	56.08	1.43	0.41	4.21	10.94	28.44	20	21.59	0	0	4.65	1.19	3.31	7626	8.94	0	0	0	0	1.72	100	1.31149	10
539	2	2	1184	354810	Santo Antônio do Jardim	2008	0	0.562422	0	0.28	75	56.08	0.66	0.43	6.84	10.04	40.63	20	14.67	2.67	1.63	3.83	0.81	3.17	5943	8.69	0	0	0	0	16.94	0	4.11582	0
540	2	2	1185	354820	Santo Antônio do Pinhal	2008	0	0.7199	0	0.36	96	56.09	3.98	0.48	7.92	17.38	39.72	30.26	15.63	2.08	1.44	3.95	1.99	4.17	6486	8.78	0	0	15.46	3.93	5.86	100	2.42074	10
541	2	2	1186	354830	Santo Expedito	2008	0	0.209971	0	0.11	28	56.11	0	0.42	10.6	19.34	31.28	7.89	14.29	3.57	1.89	3.78	0	4.4	2803	7.94	0	0	36.34	6.03	13.46	100	3.66879	10
542	2	2	1187	354840	Santópolis do Aguapeí	2008	0	0.479933	0	0.24	64	56.11	2.51	0.35	2.85	18.58	37.16	12.73	23.44	0	0	4.84	1.58	4.31	4277	8.36	0	0	0	0	2.64	100	1.62481	10
543	2	2	1188	354850	Santos	2008	16	39.0771	12	19.76	5211	56.19	2.38	0.56	4.32	15.7	26.94	14.2	11.8	3.34	1.83	3.44	1.54	3.96	419400	12.95	0	1	45.22	6.72	64.17	38.87	8.01062	6.23458
544	2	2	1189	354860	São Bento do Sapucaí	2008	0	1.01986	0	0.52	136	56.2	3.98	0.56	7.42	15.78	37.67	21.85	12.5	2.21	1.49	3.54	1.99	3.97	10468	9.26	0	1	19.12	4.37	4.91	57.06	2.21585	7.55381
545	2	2	1190	354870	São Bernardo do Campo	2008	20	83.9958	17	42.47	11201	56.26	3.77	0.55	6.32	13.76	28.75	13.48	12.91	3.75	1.94	3.59	1.94	3.71	765463	13.55	1	1	19.25	4.39	56.11	22.48	7.49066	4.74131
546	2	2	1191	354880	São Caetano do Sul	2008	0	12.4483	5	6.29	1660	56.32	2.75	0.55	2.25	9.19	20.67	9.13	8.19	3.19	1.79	2.86	1.66	3.03	149263	11.91	0	1	16.97	4.12	100	85.26	10	9.23363
547	2	2	1192	354890	São Carlos	2008	8	21.2745	6	10.76	2837	56.33	1.66	0.5	3.1	16.14	33.38	12.22	13.54	1.59	1.26	3.68	1.29	4.02	221950	12.31	0	1	19.44	4.41	38.58	49.66	6.21128	7.04699
548	2	2	1193	354900	São Francisco	2008	0	0.232468	0	0.12	31	56.34	8.46	0.46	5.19	10.75	25.23	11.11	16.13	3.23	1.8	4.02	2.91	3.28	2793	7.93	0	0	0	0	14.83	100	3.85097	10
549	2	2	1194	354910	São João da Boa Vista	2008	1	7.05652	0	3.57	941	56.35	3.99	0.52	2.75	13.56	31	24.06	12.22	3.93	1.98	3.5	2	3.68	83639	11.33	0	1	24.23	4.92	34.04	49.54	5.83438	7.03847
550	2	2	1195	354920	São João das Duas Pontes	2008	0	0.14248	0	0.07	19	56.39	0	0.36	2.88	10.63	18.36	10	15.79	21.05	4.59	3.97	0	3.26	2566	7.85	0	0	0	0	3.71	0	1.92614	0
551	2	2	1196	354925	São João de Iracema	2008	0	0.149979	0	0.08	20	56.41	2	0.37	4.44	10.59	22.94	15	45	5	2.24	6.71	1.41	3.25	1780	7.48	0	0	0	0	8.44	100	2.90517	10
552	2	2	1197	354930	São João do Pau d'Alho	2008	0	0.157478	0	0.08	21	56.44	0	0.33	1.1	7.64	32.48	7.69	4.76	4.76	2.18	2.18	0	2.76	2103	7.65	0	0	0	0	2.08	100	1.44222	10
553	2	2	1198	354940	São Joaquim da Barra	2008	0	5.0468	0	2.55	673	56.44	4.05	0.42	2.79	16.64	30.75	33.77	16.64	3.71	1.93	4.08	2.01	4.08	46512	10.75	0	1	17.56	4.19	48.69	52.86	6.97782	7.27049
554	2	2	1199	354950	São José da Bela Vista	2008	0	1.05735	0	0.53	141	56.47	6.82	0.46	7	20.29	45.16	15.24	28.37	14.18	3.77	5.33	2.61	4.5	8406	9.04	0	0	23.92	4.89	17.76	84.42	4.21426	9.18804
555	2	2	1200	354960	São José do Barreiro	2008	0	0.434939	0	0.22	58	56.48	4.37	0.55	22.07	14.94	34.76	17.5	22.41	3.45	1.86	4.73	2.09	3.87	4077	8.31	0	0	24.39	4.94	6.52	100	2.55343	10
556	2	2	1201	354970	São José do Rio Pardo	2008	0	4.79183	0	2.42	639	56.59	1.74	0.49	6.44	16.29	33.76	8.84	16.28	2.82	1.68	4.03	1.32	4.04	51900	10.86	0	1	5.81	2.41	34.09	33.81	5.83866	5.81464
557	2	2	1202	354980	São José do Rio Preto	2008	13	37.3073	3	18.86	4975	56.61	2.44	0.51	3.54	13.4	31.17	13.01	13.17	1.23	1.11	3.63	1.56	3.66	408258	12.92	0	1	41.01	6.4	41.38	33.05	6.43273	5.74891
558	2	2	1203	354990	São José dos Campos	2008	19	68.7654	18	34.77	9170	56.62	3.34	0.56	5.93	14.84	32.25	12.86	13.56	3.39	1.84	3.68	1.83	3.85	629921	13.35	0	1	18.66	4.32	50.09	27.23	7.07743	5.21824
559	2	2	1204	354995	São Lourenço da Serra	2008	1	1.49229	0	0.75	199	56.63	4.72	0.51	14.45	11.99	29.55	20.47	15.58	4.02	2.01	3.95	2.17	3.46	13973	9.54	0	0	7.34	2.71	24	100	4.89898	10
560	2	2	1205	355000	São Luís do Paraitinga	2008	1	0.847382	0	0.43	113	56.64	2.15	0.48	7.83	20.53	43.74	13.79	28.32	2.65	1.63	5.32	1.47	4.53	10397	9.25	0	1	0	0	8.18	100	2.86007	10
561	2	2	1206	355010	São Manuel	2008	0	3.97445	0	2.01	530	56.66	2.79	0.46	4.14	16.67	34.32	22.61	20	6.04	2.46	4.47	1.67	4.08	38342	10.55	0	1	2.63	1.62	31.86	52.62	5.64447	7.25396
562	2	2	1207	355020	São Miguel Arcanjo	2008	1	3.71948	1	1.88	496	56.67	3.44	0.58	10.93	22.91	47.99	17.3	20.56	5.65	2.38	4.53	1.85	4.79	31450	10.36	0	34	0	0	4.93	25.87	2.22036	5.08626
563	2	2	1208	355030	São Paulo	2008	618	1305.81	412	660.21	174132	56.69	5.37	0.65	9.55	15.63	29.67	17.83	13.69	5.38	2.32	3.7	2.32	3.95	11253503	16.24	1	1	28.07	5.3	54.62	55.74	7.39053	7.46592
564	2	2	1209	355040	São Pedro	2008	0	2.74462	0	1.39	366	56.7	3.4	0.48	6.63	16.58	42.1	22.9	19.67	2.19	1.48	4.44	1.84	4.07	31662	10.36	0	0	22.66	4.76	22.79	26.74	4.77389	5.17107
565	2	2	1210	355050	São Pedro do Turvo	2008	0	0.697403	0	0.35	93	56.73	2.54	0.39	6.32	18.67	42.09	1.16	23.66	0	0	4.86	1.59	4.32	7198	8.88	0	0	0	0	100	100	10	10
566	2	2	1211	355060	São Roque	2008	1	8.27135	2	4.18	1103	56.73	4.35	0.51	5.36	12.41	27.16	16.19	14.96	2.54	1.59	3.87	2.09	3.52	78821	11.27	0	1	13.08	3.62	31.01	44.75	5.56866	6.68954
567	2	2	1212	355070	São Sebastião	2008	0	9.71115	1	4.91	1295	56.73	4.87	0.5	4.23	12.31	32.87	11.87	18.22	4.25	2.06	4.27	2.21	3.51	73942	11.21	0	1	42.48	6.52	19.21	100	4.38292	10
568	2	2	1213	355080	São Sebastião da Grama	2008	0	1.14734	0	0.58	153	56.74	4.1	0.42	5.17	16.88	41.41	18.25	28.76	6.54	2.56	5.36	2.02	4.11	12099	9.4	0	1	0	0	10.47	55.16	3.23574	7.42698
569	2	2	1214	355090	São Simão	2008	0	1.36481	0	0.69	182	56.74	2.55	0.46	4.55	11.82	31.58	12.03	15.38	6.59	2.57	3.92	1.6	3.44	14346	9.57	0	1	49.16	7.01	19.86	0	4.45646	0
570	2	2	1215	355100	São Vicente	2008	6	39.0546	3	19.75	5208	56.79	3.81	0.49	7.88	19.03	34.66	21.16	16.09	4.67	2.16	4.01	1.95	4.36	332445	12.71	1	1	32.12	5.67	35.1	27.58	5.92453	5.25167
571	2	2	1216	355110	Sarapuí	2008	0	0.742397	0	0.38	99	56.79	3.59	0.51	8.81	17.58	40.76	17.43	19.19	2.02	1.42	4.38	1.89	4.19	9027	9.11	0	0	11.35	3.37	4.27	45.97	2.0664	6.78012
572	2	2	1217	355120	Sarutaiá	2008	0	0.389946	0	0.2	52	56.79	5.45	0.45	5.23	16.37	46.73	22	25	17.31	4.16	5	2.33	4.05	3622	8.19	0	0	0	0	3.67	93.75	1.91572	9.68246
573	2	2	1218	355130	Sebastianópolis do Sul	2008	0	0.322455	0	0.16	43	56.81	0	0.43	0.73	8.37	22.79	12.5	16.28	0	0	4.03	0	2.89	3031	8.02	0	0	0	0	47.94	100	6.92387	10
574	2	2	1219	355140	Serra Azul	2008	0	0.86238	1	0.44	115	56.82	8.79	0.46	8.31	16.58	31.7	25.85	25.22	6.96	2.64	5.02	2.96	4.07	11256	9.33	0	0	47.64	6.9	12.33	100	3.51141	10
575	2	2	1220	355150	Serrana	2008	0	4.88182	0	2.47	651	56.86	4.66	0.38	4.02	19.25	42.25	18.69	19.66	8.6	2.93	4.43	2.16	4.39	38878	10.57	0	1	21.3	4.62	31.2	29.59	5.5857	5.43967
576	2	2	1221	355160	Serra Negra	2008	1	2.36967	0	1.2	316	56.87	1.28	0.48	3.31	8.83	39.08	20	15.51	2.22	1.49	3.94	1.13	2.97	26387	10.18	0	1	11.57	3.4	17.87	72.35	4.22729	8.50588
577	2	2	1222	355170	Sertãozinho	2008	3	11.7134	1	5.92	1562	56.87	5.47	0.47	3.97	13.78	32.89	17.26	17.03	4.42	2.1	4.13	2.34	3.71	110074	11.61	0	1	13.12	3.62	51.6	23.61	7.18331	4.85901
578	2	2	1223	355180	Sete Barras	2008	0	1.74726	0	0.88	233	56.94	5.4	0.52	19.55	23.52	40.23	29.69	27.9	11.16	3.34	5.28	2.32	4.85	13005	9.47	0	0	0	0	5.6	79.77	2.36643	8.93141
579	2	2	1224	355190	Severínia	2008	0	1.61228	0	0.82	215	56.97	3.23	0.42	2.73	19.72	38.93	8.61	22.79	1.86	1.36	4.77	1.8	4.44	15501	9.65	0	0	13.21	3.63	18.86	100	4.34281	10
580	2	2	1225	355200	Silveiras	2008	0	0.42744	0	0.22	57	56.98	4.99	0.48	13.96	22.27	47.54	14.71	21.05	3.51	1.87	4.59	2.23	4.72	5792	8.66	0	0	0	0	5.51	100	2.34734	10
581	2	2	1226	355210	Socorro	2008	0	3.14956	1	1.59	420	56.98	3.94	0.45	6.05	11.67	40.87	13.27	13.57	5	2.24	3.68	1.98	3.42	36686	10.51	0	1	5.57	2.36	12.31	57.59	3.50856	7.58881
582	2	2	1227	355220	Sorocaba	2008	28	59.5642	4	30.12	7943	57.01	4.33	0.53	5.51	16.09	33.19	10.7	14.11	1.61	1.27	3.76	2.08	4.01	586625	13.28	0	1	22.56	4.75	42.94	41.96	6.55286	6.47765
583	2	2	1228	355230	Sud Mennucci	2008	0	0.839883	0	0.42	112	57.04	0	0.54	3.89	15.9	28.78	11.65	28.57	0.89	0.94	5.35	0	3.99	7435	8.91	0	1	0	0	4.15	100	2.03715	10
584	2	2	1229	355240	Sumaré	2008	3	27.2887	2	13.8	3639	57.12	4.1	0.47	7	14.48	32.34	17.96	15.2	4.64	2.16	3.9	2.02	3.81	241311	12.39	1	1	10.78	3.28	31.67	48.47	5.62761	6.96204
585	2	2	1230	355250	Suzano	2008	9	31.6681	4	16.01	4223	57.13	4.14	0.49	10.23	16.52	33.19	14.41	18.02	4.29	2.07	4.25	2.04	4.07	262480	12.48	1	1	14.84	3.85	29.88	32.03	5.46626	5.65951
586	2	2	1231	355255	Suzanápolis	2008	0	0.382447	0	0.19	51	57.16	5.78	0.42	8.84	11.42	24.22	13.51	17.65	5.88	2.43	4.2	2.4	3.38	3383	8.13	0	0	30.73	5.54	10.19	100	3.19218	10
587	2	2	1232	355260	Tabapuã	2008	0	1.14734	0	0.58	153	57.19	0.97	0.4	2.58	12.89	40.05	8.72	18.95	1.31	1.14	4.35	0.98	3.59	11363	9.34	0	1	0	0	24.46	39.98	4.94571	6.32297
588	2	2	1233	355270	Tabatinga	2008	0	1.4398	0	0.73	192	57.2	7.15	0.41	4.54	23.3	51	10.81	19.79	1.04	1.02	4.45	2.67	4.83	14686	9.59	0	1	13.9	3.73	18.18	74.11	4.2638	8.60872
589	2	2	1234	355280	Taboão da Serra	2008	2	33.0629	5	16.72	4409	57.22	3.13	0.49	8.08	15.92	30.42	17.25	15.67	5.81	2.41	3.96	1.77	3.99	244528	12.41	0	1	14.9	3.86	31.86	41.47	5.64447	6.43972
590	2	2	1235	355290	Taciba	2008	0	0.50243	0	0.25	67	57.23	1.07	0.39	4.29	15.32	32.86	20.55	20.9	1.49	1.22	4.57	1.03	3.91	5714	8.65	0	0	0	0	11.47	100	3.38674	10
591	2	2	1236	355300	Taguaí	2008	0	1.27482	0	0.64	170	57.28	3.88	0.37	3.56	7.05	49.86	13.77	15.88	4.71	2.17	3.99	1.97	2.66	10828	9.29	0	1	0	0	1.8	31.2	1.34164	5.5857
592	2	2	1237	355310	Taiaçu	2008	0	0.42744	0	0.22	57	57.42	0	0.42	6.04	18.96	36.36	32.43	29.82	5.26	2.29	5.46	0	4.35	5894	8.68	0	0	0	0	19.8	100	4.44972	10
593	2	2	1238	355320	Taiúva	2008	0	0.487432	0	0.25	65	57.43	1.85	0.42	3.28	13.53	33.92	23.73	10.77	3.08	1.75	3.28	1.36	3.68	5447	8.6	1	0	0	0	30.31	64.29	5.50545	8.0181
594	2	2	1239	355330	Tambaú	2008	0	2.36967	2	1.2	316	57.46	4.71	0.45	3.84	23.67	41.42	14.9	21.2	2.22	1.49	4.6	2.17	4.87	22406	10.02	0	1	4.46	2.11	20.91	15.74	4.57275	3.96737
595	2	2	1240	355340	Tanabi	2008	0	2.1447	0	1.08	286	57.49	2.67	0.42	4.81	14.91	37.03	9.63	19.93	2.45	1.56	4.46	1.63	3.86	24055	10.09	0	1	0	0	21.28	100	4.61303	10
596	2	2	1241	355350	Tapiraí	2008	0	0.832384	0	0.42	111	57.51	15.65	0.44	11.65	17.77	40.9	23.6	20.72	2.7	1.64	4.55	3.96	4.22	8012	8.99	0	0	24.41	4.94	2.47	43.38	1.57162	6.58635
597	2	2	1242	355360	Tapiratiba	2008	0	1.16234	0	0.59	155	57.51	5.43	0.41	4.24	13.65	29.61	17.39	19.35	3.87	1.97	4.4	2.33	3.69	12737	9.45	0	1	0	0	15.14	0	3.89102	0
598	2	2	1243	355365	Taquaral	2008	0	0.277461	0	0.14	37	57.52	1.48	0.52	4.09	13.57	29.86	26.67	18.92	0	0	4.35	1.22	3.68	2726	7.91	0	0	36.5	6.04	17.81	100	4.22019	10
599	2	2	1244	355370	Taquaritinga	2008	0	5.66171	0	2.86	755	57.57	2.99	0.47	5.29	16.71	35.33	19.65	21.85	2.52	1.59	4.67	1.73	4.09	53988	10.9	0	1	22.31	4.72	24.12	33.53	4.91121	5.79051
600	2	2	1245	355380	Taquarituba	2008	0	2.1897	0	1.11	292	57.57	2.25	0.5	8.91	17.45	38.44	11.7	26.37	3.08	1.76	5.14	1.5	4.18	22291	10.01	1	1	13.48	3.67	3.61	89.31	1.9	9.4504
601	2	2	1246	355385	Taquarivaí	2008	0	0.674906	0	0.34	90	57.62	7.06	0.44	15.93	23.21	40.04	7.89	24.44	1.11	1.05	4.94	2.66	4.82	5151	8.55	0	0	0	0	1.93	100	1.38924	10
602	2	2	1247	355390	Tarabaí	2008	0	0.794889	0	0.4	106	57.63	2.26	0.4	8.01	15.47	35.18	10.99	23.58	2.83	1.68	4.86	1.5	3.93	6607	8.8	0	0	0	0	11.22	100	3.34963	10
603	2	2	1248	355395	Tarumã	2008	0	1.61228	0	0.82	215	57.65	6.08	0.55	6.42	15.72	28.95	12.21	19.07	0.93	0.96	4.37	2.46	3.96	12885	9.46	0	0	8.06	2.84	4.14	100	2.0347	10
604	2	2	1249	355400	Tatuí	2008	4	11.3459	0	5.74	1513	57.69	3.49	0.48	6.29	18.84	39.62	12.99	19.5	4.56	2.14	4.42	1.87	4.34	107326	11.58	0	1	13.4	3.66	27.02	39.47	5.19808	6.28252
605	2	2	1250	355410	Taubaté	2008	3	27.9936	1	14.15	3733	57.7	3.24	0.52	5.31	15.68	31.09	15.13	15.27	3.67	1.92	3.91	1.8	3.96	278686	12.54	0	1	17.67	4.2	36.27	22.54	6.02246	4.74763
606	2	2	1251	355420	Tejupá	2008	0	0.457436	0	0.23	61	57.71	5.62	0.48	10.43	18.25	42.34	26.98	14.75	11.48	3.39	3.84	2.37	4.27	4809	8.48	0	0	0	0	1.11	88.53	1.05357	9.40904
607	2	2	1252	355430	Teodoro Sampaio	2008	4	2.07721	0	1.05	277	57.72	5.15	0.47	8.89	18.07	32.6	15.45	27.08	4.69	2.17	5.2	2.27	4.25	21386	9.97	0	1	4.73	2.17	9.17	100	3.0282	10
608	2	2	1253	355440	Terra Roxa	2008	0	0.922372	0	0.47	123	57.76	0.93	0.45	3.26	16.28	40.14	24.27	19.51	1.63	1.28	4.42	0.96	4.03	8505	9.05	0	1	35.91	5.99	16.39	100	4.04846	10
609	2	2	1254	355450	Tietê	2008	0	3.90696	0	1.98	521	57.77	6.83	0.49	4.25	13.4	38.29	15.43	15.55	2.11	1.45	3.94	2.61	3.66	36835	10.51	0	1	2.8	1.67	32.92	50.27	5.7376	7.09013
610	2	2	1255	355460	Timburi	2008	2	0.172476	0	0.09	23	57.81	0	0.47	10.87	12.8	27.01	10	13.04	4.35	2.09	3.61	0	3.58	2646	7.88	0	0	0	0	2.13	100	1.45945	10
611	2	2	1256	355465	Torre de Pedra	2008	0	0.194973	0	0.1	26	57.84	0	0.39	7.84	9.29	20.77	7.41	19.23	3.85	1.96	4.39	0	3.05	2254	7.72	0	0	0	0	3.15	100	1.77482	10
612	2	2	1257	355470	Torrinha	2008	0	0.809887	0	0.41	108	57.86	1.05	0.44	2.02	13.92	43.81	19.59	25	4.63	2.15	5	1.03	3.73	9330	9.14	0	0	21.67	4.66	4.9	33.64	2.21359	5.8
613	2	2	1258	355475	Trabiju	2008	0	0.179975	0	0.09	24	57.87	0	0.4	6.68	17.24	31.03	22.22	12.5	0	0	3.54	0	4.15	1544	7.34	0	0	0	0	14.72	100	3.83667	10
614	2	2	1259	355480	Tremembé	2008	0	3.74198	0	1.89	499	57.91	5.07	0.54	6.57	14.53	32.01	16.55	14.23	6.41	2.53	3.77	2.25	3.81	40984	10.62	0	1	20.14	4.49	21.24	91.2	4.60869	9.54987
615	2	2	1260	355490	Três Fronteiras	2008	0	0.374948	0	0.19	50	57.96	0	0.41	3.32	12.74	27.4	12.5	18	6	2.45	4.24	0	3.57	5427	8.6	0	0	18.66	4.32	4.6	100	2.14476	10
616	2	2	1261	355495	Tuiuti	2008	0	0.367449	0	0.19	49	58.01	1.99	0.39	4.08	15.38	33.1	17.33	16.33	2.04	1.43	4.04	1.41	3.92	5930	8.69	0	0	17.47	4.18	11.45	0	3.38378	0
617	2	2	1262	355500	Tupã	2008	0	5.7592	0	2.91	768	58.03	2.83	0.55	6.58	16.37	37.32	13.68	17.84	4.04	2.01	4.22	1.68	4.05	63476	11.06	0	1	22.02	4.69	17.78	62.4	4.21663	7.89937
618	2	2	1263	355510	Tupi Paulista	2008	0	0.7199	0	0.36	96	58.08	1.47	0.49	2.77	12.56	32.09	13.27	18.75	1.04	1.02	4.33	1.21	3.54	14269	9.57	1	1	14.2	3.77	13.39	75.48	3.65923	8.68792
619	2	2	1264	355520	Turiúba	2008	0	0.0974864	0	0.05	13	58.08	0	0.37	4.88	11.19	21.68	7.69	15.38	0	0	3.92	0	3.34	1930	7.57	0	0	0	0	24.12	100	4.91121	10
620	2	2	1265	355530	Turmalina	2008	0	0.14248	0	0.07	19	58.17	6.93	0.4	2.34	8.75	16.88	0	42.11	0	0	6.49	2.63	2.96	1978	7.59	0	0	0	0	5.09	100	2.2561	10
621	2	2	1266	355535	Ubarana	2008	0	0.607415	0	0.31	81	58.18	4.56	0.36	4.96	16.18	34.16	23.46	39.51	3.7	1.92	6.29	2.14	4.02	5289	8.57	0	0	0	0	8.76	65.91	2.95973	8.1185
622	2	2	1267	355540	Ubatuba	2008	3	8.6313	2	4.36	1151	58.2	2.53	0.6	10.72	17.71	33.47	16.5	21.46	4.78	2.19	4.63	1.59	4.21	78801	11.27	0	1	24.8	4.98	14.35	100	3.78814	10
623	2	2	1268	355550	Ubirajara	2008	0	0.382447	0	0.19	51	58.36	2.78	0.42	7.15	21.47	43.22	28.99	27.45	3.92	1.98	5.24	1.67	4.63	4427	8.4	0	0	0	0	3.3	100	1.81659	10
624	2	2	1269	355560	Uchoa	2008	1	0.817386	0	0.41	109	58.43	1.39	0.4	3.38	18.08	39.73	14.75	22.02	0	0	4.69	1.18	4.25	9471	9.16	0	0	0	0	29.9	100	5.46809	10
625	2	2	1270	355570	União Paulista	2008	0	0.179975	0	0.09	24	58.45	0	0.36	2.88	12.5	30.83	9.52	29.17	4.17	2.04	5.4	0	3.54	1599	7.38	0	0	0	0	6.8	0	2.60768	0
626	2	2	1271	355580	Urânia	2008	0	0.727399	0	0.37	97	58.47	1.54	0.46	4.9	17.51	33.33	15.18	15.46	0	0	3.93	1.24	4.18	8836	9.09	0	1	11.27	3.36	6.93	79.06	2.63249	8.89157
627	2	2	1272	355590	Uru	2008	0	0.0824885	0	0.04	11	58.48	7.46	0.42	11.44	27.71	45.78	21.43	18.18	9.09	3.02	4.26	2.73	5.26	1251	7.13	0	0	0	0	10.76	0	3.28024	0
628	2	2	1273	355600	Urupês	2008	1	0.892376	0	0.45	119	58.53	4.41	0.42	2.39	12.29	43.07	8.15	23.53	0	0	4.85	2.1	3.51	12714	9.45	0	1	15.92	3.99	17.75	66.71	4.21307	8.16762
629	2	2	1274	355610	Valentim Gentil	2008	1	0.847382	0	0.43	113	58.63	1.58	0.37	4.72	11.88	39.4	16.67	19.47	2.65	1.63	4.41	1.26	3.45	11036	9.31	0	0	9.53	3.09	7.85	79.08	2.80179	8.89269
630	2	2	1275	355620	Valinhos	2008	3	9.74864	1	4.93	1300	58.63	1.86	0.55	2.51	10.97	27.83	15.04	12.23	2.38	1.54	3.5	1.36	3.31	106793	11.58	0	1	16.68	4.08	50	44.47	7.07107	6.66858
631	2	2	1276	355630	Valparaíso	2008	0	2.07721	0	1.05	277	58.65	3.26	0.46	6.92	21.46	38.45	18.77	25.99	1.81	1.34	5.1	1.8	4.63	22576	10.02	1	1	41.56	6.45	7.43	100	2.7258	10
632	2	2	1277	355635	Vargem	2008	0	0.757395	0	0.38	101	58.65	5.84	0.39	5.09	11.05	38.88	24.3	17.82	1.98	1.41	4.22	2.42	3.32	8801	9.08	0	0	0	0	15.61	76.27	3.95095	8.73327
633	2	2	1278	355640	Vargem Grande do Sul	2008	1	4.10943	0	2.08	548	58.69	5.05	0.43	3.7	18.43	40.17	14.31	18.43	2.74	1.65	4.29	2.25	4.29	39266	10.58	0	1	7.76	2.79	20.83	27.71	4.56399	5.26403
634	2	2	1279	355645	Vargem Grande Paulista	2008	0	4.54437	0	2.3	606	58.71	5.7	0.52	8.11	16.86	35.67	17.21	16.67	5.45	2.33	4.08	2.39	4.11	42997	10.67	0	0	4.89	2.21	24.22	50.37	4.92138	7.09718
635	2	2	1280	355650	Várzea Paulista	2008	2	12.5608	1	6.35	1675	58.79	2.95	0.43	10.4	17.03	37.06	13.75	17.31	3.34	1.83	4.16	1.72	4.13	107089	11.58	0	0	14.42	3.8	40.52	48.7	6.36553	6.97854
636	2	2	1281	355660	Vera Cruz	2008	0	0.907374	0	0.46	121	58.91	1.53	0.45	4.42	18.77	30.41	24.81	17.36	9.09	3.02	4.17	1.24	4.33	10769	9.28	0	0	18.44	4.29	9.47	52.4	3.07734	7.23878
637	2	2	1282	355670	Vinhedo	2008	0	6.38911	0	3.23	852	58.92	3.86	0.54	3.99	13.4	30.32	15.53	11.85	3.05	1.75	3.44	1.96	3.66	63611	11.06	0	1	11.66	3.41	60.13	11.75	7.75435	3.42783
638	2	2	1283	355680	Viradouro	2008	2	1.85974	0	0.94	248	58.95	3.63	0.41	3.24	12.69	31.61	26.46	20.97	2.02	1.42	4.58	1.91	3.56	17297	9.76	0	1	11.76	3.43	35.93	100	5.99416	10
639	2	2	1284	355690	Vista Alegre do Alto	2008	1	0.554923	0	0.28	74	58.96	2.34	0.36	1.19	9.39	39.59	17.5	21.62	4.05	2.01	4.65	1.53	3.06	6886	8.84	0	0	15.57	3.95	14.19	56.56	3.76696	7.52064
640	2	2	1285	355695	Vitória Brasil	2008	0	0.157478	0	0.08	21	58.98	0	0.36	3.4	11.72	31.72	8.33	19.05	0	0	4.36	0	3.42	1737	7.46	0	0	58.07	7.62	2.43	100	1.55885	10
641	2	2	1286	355700	Votorantim	2008	5	11.9983	5	6.07	1600	59.04	2.71	0.41	4.29	16.78	36.92	14.57	19.19	2.06	1.44	4.38	1.65	4.1	108809	11.6	0	1	11.28	3.36	36.54	38.2	6.04483	6.18061
642	2	2	1287	355710	Votuporanga	2008	2	6.74906	0	3.41	900	59.19	0.79	0.5	3.73	12.17	31.01	11.61	17	1.67	1.29	4.12	0.89	3.49	84692	11.35	0	1	36.22	6.02	28.85	80.97	5.37122	8.99833
643	2	2	1288	355715	Zacarias	2008	0	0.202472	0	0.1	27	59.54	1.75	0.39	3.25	17.18	34.97	17.86	22.22	0	0	4.71	1.32	4.14	2335	7.76	0	0	0	0	8.9	100	2.98329	10
644	2	2	1289	355720	Chavantes	2008	0	1.27482	0	0.64	170	59.57	0.92	0.48	5.11	18.48	35.08	21.11	22.94	5.88	2.43	4.79	0.96	4.3	12114	9.4	0	1	0	0	10.76	61.34	3.28024	7.83199
645	2	2	1290	355730	Estiva Gerbi	2008	0	1.00486	0	0.51	134	59.69	3.3	0.42	3.52	20.02	38.68	13.71	14.18	7.46	2.73	3.77	1.82	4.47	10044	9.21	0	0	0	0	27.56	75.12	5.24976	8.66718
1	3	3	1291	350010	Adamantina	2009	1	2.63213	0	1.33	351	46.02	1.68	0.52	3.23	14.1	36.21	8.92	13.11	0.85	0.92	3.62	1.3	3.76	33797	10.43	0	1	8.88	2.98	16.84	40.24	4.10366	6.3435
2	3	3	1292	350020	Adolfo	2009	0	0.262463	0	0.13	35	46.51	5.42	0.41	5.57	14.18	30.6	19.64	28.57	2.86	1.69	5.35	2.33	3.77	3557	8.18	0	0	0	0	10.15	92.97	3.18591	9.6421
3	3	3	1293	350030	Aguaí	2009	0	3.48701	0	1.76	465	47.18	4.83	0.48	7.27	15.18	37.64	21.63	23.44	8.82	2.97	4.84	2.2	3.9	32148	10.38	0	1	9.45	3.07	21.31	30.22	4.61628	5.49727
4	3	3	1294	350040	Águas da Prata	2009	0	0.652409	0	0.33	87	47.23	3.61	0.53	3.79	15.29	44.5	36.67	17.24	8.05	2.84	4.15	1.9	3.91	7584	8.93	0	0	0	0	18.21	87.84	4.26732	9.3723
5	3	3	1295	350050	Águas de Lindóia	2009	0	1.71726	0	0.87	229	47.3	5.24	0.46	6.54	17.78	42.63	12.16	16.16	2.62	1.62	4.02	2.29	4.22	17266	9.76	0	1	11.64	3.41	12.73	69.79	3.56791	8.35404
6	3	3	1296	350055	Águas de Santa Bárbara	2009	0	0.42744	0	0.22	57	47.53	3.64	0.49	5.41	15.25	37.44	22.37	22.81	3.51	1.87	4.78	1.91	3.9	5601	8.63	0	0	0	0	16.82	100	4.10122	10
7	3	3	1297	350060	Águas de São Pedro	2009	0	0.292459	0	0.15	39	47.55	0	0.54	1.53	6.47	14.93	7.69	12.82	2.56	1.6	3.58	0	2.54	2707	7.9	0	0	38.27	6.19	49.22	0	7.0157	0
8	3	3	1298	350070	Agudos	2009	0	3.562	0	1.8	475	47.59	3.11	0.43	7.99	12.2	29.25	26.21	21.26	0.84	0.92	4.61	1.76	3.49	34524	10.45	0	1	14.56	3.82	17.03	87.39	4.12674	9.34826
9	3	3	1299	350075	Alambari	2009	0	0.487432	0	0.25	65	47.88	5.08	0.44	7.26	15.87	41.83	8.62	26.15	1.54	1.24	5.11	2.25	3.98	4884	8.49	0	0	0	0	9.5	78.38	3.08221	8.85325
10	3	3	1300	350080	Alfredo Marcondes	2009	0	0.247466	0	0.13	33	48	1.57	0.36	4.79	14.68	34.47	19.51	18.18	0	0	4.26	1.25	3.83	3891	8.27	0	0	0	0	22.31	100	4.72335	10
11	3	3	1301	350090	Altair	2009	0	0.352451	0	0.18	47	48.15	9.96	0.42	5.67	24.26	49.7	23.91	23.4	2.13	1.46	4.84	3.16	4.93	3815	8.25	0	0	0	0	7.96	100	2.82135	10
12	3	3	1302	350100	Altinópolis	2009	0	1.4173	0	0.72	189	48.44	2.53	0.45	2.58	15.85	31.92	17.68	20.11	3.7	1.92	4.48	1.59	3.98	15607	9.66	0	1	25.57	5.06	12.56	100	3.54401	10
13	3	3	1303	350110	Alto Alegre	2009	0	0.404944	0	0.2	54	48.48	4.66	0.36	5.63	12.79	38.05	11.32	22.22	0	0	4.71	2.16	3.58	4102	8.32	0	1	24.27	4.93	6.14	100	2.4779	10
14	3	3	1304	350115	Alumínio	2009	0	2.06971	0	1.05	276	48.54	0.92	0.43	4.81	17.86	31.35	20.34	16.67	2.17	1.47	4.08	0.96	4.23	16839	9.73	0	0	17.98	4.24	72.85	93.69	8.53522	9.67936
15	3	3	1305	350120	Álvares Florence	2009	0	0.187474	0	0.09	25	48.6	2.45	0.42	3.41	14.23	38.32	10.53	8	12	3.46	2.83	1.57	3.77	3897	8.27	0	0	25.34	5.03	9.02	76.53	3.00333	8.74814
16	3	3	1306	350130	Álvares Machado	2009	0	2.49715	0	1.26	333	48.67	3.31	0.47	4.75	14.31	31.29	15.32	14.11	2.4	1.55	3.76	1.82	3.78	23513	10.07	0	1	17.03	4.13	19.04	99.77	4.36348	9.98849
17	3	3	1307	350140	Álvaro de Carvalho	2009	0	0.337453	0	0.17	45	48.68	0	0.39	5.86	7.55	35.85	20.93	28.89	2.22	1.49	5.37	0	2.75	4650	8.44	1	0	21.73	4.66	2.17	100	1.47309	10
18	3	3	1308	350150	Alvinlândia	2009	0	0.382447	0	0.19	51	48.71	4.14	0.53	5.21	18.18	35.18	17.39	23.53	1.96	1.4	4.85	2.04	4.26	3000	8.01	0	0	0	0	2.91	100	1.70587	10
19	3	3	1309	350160	Americana	2009	6	18.8374	2	9.52	2512	48.74	2.91	0.47	2.64	11.74	32.12	13.17	11.39	2.23	1.49	3.37	1.71	3.43	210638	12.26	1	1	25.51	5.05	55.54	53.2	7.45252	7.29383
20	3	3	1310	350170	Américo Brasiliense	2009	2	4.10943	0	2.08	548	48.87	1.01	0.4	4.41	14.45	39.17	20.57	19.89	8.58	2.93	4.46	1.01	3.8	34478	10.45	0	1	14.81	3.85	42.72	0	6.53605	0
21	3	3	1311	350180	Américo de Campos	2009	0	0.442438	0	0.22	59	49	3.45	0.44	2.84	10.05	26.72	11.59	16.95	5.08	2.25	4.12	1.86	3.17	5706	8.65	0	0	35.18	5.93	12.05	65.42	3.47131	8.08826
22	3	3	1312	350190	Amparo	2009	1	5.85668	0	2.96	781	49.19	3.52	0.5	2.96	16.58	38.07	10.76	16.52	1.41	1.19	4.06	1.88	4.07	65829	11.09	0	1	18.39	4.29	41.7	100	6.45755	10
23	3	3	1313	350200	Analândia	2009	0	0.419942	0	0.21	56	49.23	3.95	0.53	4.44	15.75	33.98	20	17.86	1.79	1.34	4.23	1.99	3.97	4293	8.36	0	0	0	0	10.77	67.1	3.28177	8.19146
24	3	3	1314	350210	Andradina	2009	0	5.0468	0	2.55	673	49.26	3.56	0.52	4.55	14.53	29.9	8.39	16.49	3.71	1.93	4.06	1.89	3.81	55334	10.92	1	1	12.65	3.56	17.67	30.53	4.20357	5.5254
25	3	3	1315	350220	Angatuba	2009	0	2.63213	0	1.33	351	49.27	5.82	0.45	5.39	14.03	37.02	13.51	23.08	1.99	1.41	4.8	2.41	3.75	22210	10.01	0	1	4.56	2.14	11.98	43.27	3.46121	6.57799
26	3	3	1316	350230	Anhembi	2009	0	0.547424	0	0.28	73	49.3	2.22	0.42	6.84	13.7	31.49	14.44	17.81	2.74	1.66	4.22	1.49	3.7	5653	8.64	0	0	0	0	3.1	100	1.76068	10
27	3	3	1317	350240	Anhumas	2009	0	0.307457	0	0.16	41	49.34	4.74	0.42	6.42	13.52	29.56	10.53	12.2	2.44	1.56	3.49	2.18	3.68	3738	8.23	0	0	0	0	15.96	100	3.995	10
28	3	3	1318	350250	Aparecida	2009	1	3.83947	0	1.94	512	49.37	3.21	0.49	7.01	14.9	33.75	19.23	19.53	4.3	2.07	4.42	1.79	3.86	35007	10.46	0	1	40.03	6.33	19.75	78.2	4.4441	8.84308
29	3	3	1319	350260	Aparecida d'Oeste	2009	0	0.299958	0	0.15	40	49.38	1.95	0.47	6.69	8.58	26.04	7.89	15	0	0	3.87	1.4	2.93	4450	8.4	0	1	0	0	5.23	74.47	2.28692	8.6296
30	3	3	1320	350270	Apiaí	2009	0	2.78211	0	1.41	371	49.42	5.91	0.56	20.75	23.58	39.98	16.32	22.1	1.62	1.27	4.7	2.43	4.86	25191	10.13	0	1	7.85	2.8	5.16	100	2.27156	10
31	3	3	1321	350275	Araçariguama	2009	2	2.01722	0	1.02	269	49.44	2.93	0.47	4.98	14.77	36.97	12.04	17.47	3.72	1.93	4.18	1.71	3.84	17080	9.75	0	1	6.08	2.47	27.67	100	5.26023	10
32	3	3	1322	350280	Araçatuba	2009	5	15.7028	4	7.94	2094	49.47	4.11	0.54	6.18	13.06	29.06	14.3	16.62	2.53	1.59	4.08	2.03	3.61	181579	12.11	1	1	27.73	5.27	26.24	86.95	5.1225	9.3247
33	3	3	1323	350290	Araçoiaba da Serra	2009	0	2.67713	0	1.35	357	49.53	3.42	0.53	6.14	12.75	38.81	14.13	17.93	2.24	1.5	4.23	1.85	3.57	27299	10.21	0	0	0	0	17.46	65.16	4.17852	8.07217
34	3	3	1324	350300	Aramina	2009	1	0.404944	1	0.2	54	49.57	4.02	0.43	3.2	18.16	38.62	24.68	25.93	0	0	5.09	2.01	4.26	5152	8.55	0	0	0	0	17.02	100	4.12553	10
35	3	3	1325	350310	Arandu	2009	0	0.607415	0	0.31	81	49.58	6.21	0.39	5.73	12.92	42.11	15.07	30.86	3.7	1.92	5.56	2.49	3.59	6123	8.72	0	1	0	0	3.69	0	1.92094	0
36	3	3	1326	350315	Arapeí	2009	0	0.21747	0	0.11	29	49.59	4.41	0.4	14.4	25.79	43.44	10	20.69	0	0	4.55	2.1	5.08	2493	7.82	0	0	0	0	4.56	100	2.13542	10
37	3	3	1327	350320	Araraquara	2009	8	18.7474	13	9.48	2500	49.69	1.43	0.5	3.66	15.04	31.52	10.87	13.6	4.08	2.02	3.69	1.19	3.88	208662	12.25	1	1	15.56	3.94	49.47	44.37	7.03349	6.66108
38	3	3	1328	350330	Araras	2009	1	11.4509	2	5.79	1527	49.7	2.39	0.48	3.05	15.84	30.63	17.22	15.98	2.16	1.47	4	1.55	3.98	118843	11.69	0	1	18.78	4.33	45.56	76.11	6.74981	8.7241
39	3	3	1329	350335	Arco-Íris	2009	0	0.127482	0	0.06	17	49.7	3.64	0.41	10.03	21.82	39.39	13.79	5.88	5.88	2.43	2.43	1.91	4.67	1925	7.56	0	0	0	0	1.55	100	1.24499	10
40	3	3	1330	350340	Arealva	2009	1	0.622413	1	0.31	83	49.7	4.27	0.45	4.83	9.73	32.89	7.32	21.69	7.23	2.69	4.66	2.07	3.12	7841	8.97	0	1	0	0	7.81	88.09	2.79464	9.38563
41	3	3	1331	350350	Areias	2009	0	0.397445	0	0.2	53	49.73	4.94	0.46	19.44	16.62	30.66	5.71	16.98	0	0	4.12	2.22	4.08	3696	8.22	0	0	27.12	5.21	7.02	93.65	2.64953	9.67729
42	3	3	1332	350360	Areiópolis	2009	2	1.05735	0	0.53	141	49.73	5.68	0.37	5.1	17.11	38.09	17.42	24.11	1.42	1.19	4.91	2.38	4.14	10579	9.27	0	0	9.47	3.08	22.96	93.37	4.79166	9.66282
43	3	3	1333	350370	Ariranha	2009	0	0.832384	0	0.42	111	49.74	2.71	0.4	3.07	17.61	38.36	7.29	18.92	0	0	4.35	1.65	4.2	8547	9.05	0	1	0	0	25.57	39.42	5.05668	6.27853
44	3	3	1334	350380	Artur Nogueira	2009	0	4.51437	0	2.28	602	49.75	2.38	0.47	4.05	11.86	37.4	18.12	15.61	3.16	1.78	3.95	1.54	3.44	44177	10.7	0	1	11.63	3.41	33.67	64.84	5.80259	8.05233
45	3	3	1335	350390	Arujá	2009	2	9.3437	0	4.72	1246	49.79	4.14	0.58	8.96	12.56	28.57	15.49	15.97	2.41	1.55	4	2.03	3.54	74905	11.22	0	1	13.67	3.7	33.39	24.7	5.77841	4.96991
46	3	3	1336	350395	Aspásia	2009	0	0.179975	0	0.09	24	49.82	3	0.47	8.52	6.62	13.25	21.74	20.83	12.5	3.54	4.56	1.73	2.57	1809	7.5	0	0	0	0	15.88	0	3.98497	0
47	3	3	1337	350400	Assis	2009	2	9.46368	1	4.78	1262	49.85	2.08	0.5	3.99	17.24	33.4	15.08	17.27	2.69	1.64	4.16	1.44	4.15	95144	11.46	1	1	16.98	4.12	18.3	70.67	4.27785	8.40655
48	3	3	1338	350410	Atibaia	2009	4	13.9556	1	7.06	1861	49.91	7.2	0.55	7.86	14.96	31.86	19.33	16.44	4.19	2.05	4.05	2.68	3.87	126603	11.75	1	1	15.2	3.9	45.5	61.83	6.74537	7.86321
49	3	3	1339	350420	Auriflama	2009	0	1.02736	0	0.52	137	49.93	1.68	0.47	2.21	12.2	33.95	18.82	12.41	2.92	1.71	3.52	1.3	3.49	14202	9.56	0	1	0	0	18.32	94.42	4.28019	9.717
50	3	3	1340	350430	Avaí	2009	0	0.517428	0	0.26	69	49.94	2.08	0.49	13.98	20	30.89	15.49	37.68	14.49	3.81	6.14	1.44	4.47	4959	8.51	0	0	61.05	7.81	8.62	0	2.93598	0
51	3	3	1341	350440	Avanhandava	2009	0	1.11734	0	0.56	149	49.97	4.86	0.44	8.25	29.41	43.85	12.59	24.16	6.04	2.46	4.92	2.21	5.42	11310	9.33	1	0	9.05	3.01	7.07	100	2.65895	10
52	3	3	1342	350450	Avaré	2009	2	9.02124	1	4.56	1203	49.97	3.47	0.48	4.19	18.14	40.77	13.92	23.77	6.07	2.46	4.88	1.86	4.26	82934	11.33	1	1	19.46	4.41	16.02	40.84	4.0025	6.39062
53	3	3	1343	350460	Bady Bassitt	2009	0	1.25982	0	0.64	168	50	5.13	0.37	1.21	9.66	28.11	12.89	10.71	0	0	3.27	2.27	3.11	14603	9.59	0	0	7.02	2.65	26.46	82.67	5.14393	9.0923
54	3	3	1344	350470	Balbinos	2009	0	0.0824885	0	0.04	11	50	0	0.38	6.46	29.66	45.76	33.33	27.27	0	0	5.22	0	5.45	3702	8.22	1	0	319.67	17.88	5.59	0	2.36432	0
55	3	3	1345	350480	Bálsamo	2009	0	0.652409	0	0.33	87	50.01	0.99	0.44	1.87	9.31	30.8	5.8	18.39	1.15	1.07	4.29	1	3.05	8160	9.01	0	0	0	0	25.05	0	5.005	0
56	3	3	1346	350490	Bananal	2009	0	1.05735	0	0.53	141	50.05	4.5	0.51	10.8	19.6	33.8	21.95	19.15	3.55	1.88	4.38	2.12	4.43	10223	9.23	0	0	0	0	10.52	64.32	3.24345	8.01998
57	3	3	1347	350500	Barão de Antonina	2009	0	0.434939	0	0.22	58	50.07	1.26	0.48	9.43	12.3	34.52	17.31	29.31	3.45	1.86	5.41	1.12	3.51	3116	8.04	0	0	0	0	1.36	100	1.16619	10
58	3	3	1348	350510	Barbosa	2009	2	0.667407	1	0.34	89	50.09	0.6	0.41	7.16	20.88	38.95	19.32	28.09	4.49	2.12	5.3	0.78	4.57	6593	8.79	0	0	15.38	3.92	5.94	58.28	2.43721	7.63413
59	3	3	1349	350520	Bariri	2009	0	2.74462	0	1.39	366	50.1	1.91	0.43	3.53	19.79	43.18	10.1	18.58	4.1	2.02	4.31	1.38	4.45	31593	10.36	0	1	6.4	2.53	16.57	45.24	4.07063	6.72607
60	3	3	1350	350530	Barra Bonita	2009	0	2.94709	0	1.49	393	50.11	1.54	0.45	1.83	17.56	33.53	22.7	17.05	1.53	1.24	4.13	1.24	4.19	35246	10.47	0	1	8.5	2.92	14.78	33.17	3.84448	5.75934
61	3	3	1351	350535	Barra do Chapéu	2009	0	0.539925	0	0.27	72	50.18	4.43	0.55	25.81	28.45	47.42	12.86	26.39	2.78	1.67	5.14	2.1	5.33	5244	8.56	0	0	0	0	0.9	100	0.948683	10
62	3	3	1352	350540	Barra do Turvo	2009	0	0.86238	0	0.44	115	50.18	5.31	0.5	24.28	20.03	37.39	20.63	26.96	7.83	2.8	5.19	2.3	4.48	7729	8.95	0	0	12.87	3.59	3.12	100	1.76635	10
63	3	3	1353	350550	Barretos	2009	1	11.6984	3	5.91	1560	50.23	3.4	0.49	3.87	17.13	35.09	16.01	17.18	3.33	1.83	4.14	1.84	4.14	112101	11.63	0	1	45.01	6.71	26.28	39.63	5.1264	6.29524
64	3	3	1354	350560	Barrinha	2009	0	3.65199	0	1.85	487	50.23	4.62	0.41	4.86	19.51	44.56	18.49	20.12	2.67	1.63	4.49	2.15	4.42	28496	10.26	0	0	7.14	2.67	36.37	33.66	6.03075	5.80172
65	3	3	1355	350570	Barueri	2009	4	39.3095	4	19.87	5242	50.24	3.55	0.62	8.47	12.61	28.62	12.84	15.55	1.51	1.23	3.94	1.88	3.55	240749	12.39	0	1	18.15	4.26	57.23	63.2	7.56505	7.94984
66	3	3	1356	350580	Bastos	2009	0	2.1597	0	1.09	288	50.24	1.82	0.42	4.14	14.27	36.07	13.91	17.36	1.39	1.18	4.17	1.35	3.78	20445	9.93	0	1	9.75	3.12	11.52	100	3.39411	10
67	3	3	1357	350590	Batatais	2009	0	5.45924	1	2.76	728	50.3	4.76	0.5	5.35	15.09	30.62	15.47	19.09	3.85	1.96	4.37	2.18	3.88	56476	10.94	0	1	23.24	4.82	23.62	29.99	4.86004	5.47631
68	3	3	1358	350600	Bauru	2009	16	32.3205	1	16.34	4310	50.31	2.75	0.56	5.04	14.21	31.11	17.1	15.5	4.76	2.18	3.94	1.66	3.77	343937	12.75	1	1	25.21	5.02	39.1	29.57	6.253	5.43783
69	3	3	1359	350610	Bebedouro	2009	2	6.80155	0	3.44	907	50.32	3.23	0.51	4.03	15.7	30.9	19.83	15.99	5.29	2.3	4	1.8	3.96	75035	11.23	0	1	25.3	5.03	40.15	68.38	6.3364	8.26922
70	3	3	1360	350620	Bento de Abreu	2009	0	0.209971	0	0.11	28	50.57	0	0.38	3.14	16.59	35.02	18.42	32.14	3.57	1.89	5.67	0	4.07	2674	7.89	0	0	0	0	3.91	100	1.97737	10
71	3	3	1361	350630	Bernardino de Campos	2009	0	0.982363	0	0.5	131	50.62	3.15	0.46	3.48	14.22	37.72	10.57	19.85	2.29	1.51	4.46	1.77	3.77	10775	9.28	1	1	9.29	3.05	6.4	100	2.52982	10
72	3	3	1362	350635	Bertioga	2009	1	6.27663	1	3.17	837	50.62	6.71	0.49	5.73	15.67	40.51	27.16	18.76	16.61	4.08	4.33	2.59	3.96	47645	10.77	0	1	21.92	4.68	15.17	32.48	3.89487	5.69912
73	3	3	1363	350640	Bilac	2009	0	0.412443	0	0.21	55	50.66	0.74	0.43	1.91	7.09	24.91	15.63	10.91	0	0	3.3	0.86	2.66	7048	8.86	0	1	0	0	10.45	100	3.23265	10
74	3	3	1364	350650	Birigui	2009	5	10.2061	0	5.16	1361	50.68	2.64	0.43	2.81	9.3	33.81	17.46	14.33	2.72	1.65	3.79	1.62	3.05	108728	11.6	1	1	7.46	2.73	23.25	28.78	4.82183	5.3647
75	3	3	1365	350660	Biritiba-Mirim	2009	0	2.55714	0	1.29	341	50.71	7.13	0.54	9.04	19.83	47.34	22.33	22.29	8.21	2.87	4.72	2.67	4.45	28575	10.26	0	0	7.1	2.66	12.98	89.87	3.60278	9.47998
76	3	3	1366	350670	Boa Esperança do Sul	2009	2	1.58978	0	0.8	212	50.72	3.31	0.44	8.82	26.82	47.1	23.26	25	2.36	1.54	5	1.82	5.18	13645	9.52	0	1	7.39	2.72	13.48	71.56	3.67151	8.45931
77	3	3	1367	350680	Bocaina	2009	0	0.959866	0	0.49	128	50.73	0.66	0.43	2.84	10.79	39.38	5.42	14.06	2.34	1.53	3.75	0.81	3.28	10859	9.29	0	1	0	0	21.86	63.37	4.67547	7.96053
78	3	3	1368	350690	Bofete	2009	0	0.982363	1	0.5	131	50.73	4.36	0.47	9.72	15.36	30.71	25.44	20.61	6.87	2.62	4.54	2.09	3.92	9618	9.17	0	0	0	0	7.65	0	2.76586	0
79	3	3	1369	350700	Boituva	2009	0	5.32426	0	2.69	710	50.74	3.18	0.49	4.43	18.49	42.02	15.99	17.75	3.1	1.76	4.21	1.78	4.3	48314	10.79	0	1	12.84	3.58	32.36	31.53	5.68859	5.61516
80	3	3	1370	350710	Bom Jesus dos Perdões	2009	1	2.11471	1	1.07	282	50.77	4.8	0.49	15.67	23.17	43.72	18.15	16.31	5.32	2.31	4.04	2.19	4.81	19708	9.89	0	0	5.27	2.3	19.68	0	4.43621	0
81	3	3	1371	350715	Bom Sucesso de Itararé	2009	0	0.50243	0	0.25	67	50.8	0	0.45	21.73	15.4	28.03	8.97	28.36	8.96	2.99	5.33	0	3.92	3571	8.18	0	0	0	0	3.39	88.42	1.8412	9.40319
82	3	3	1372	350720	Borá	2009	0	0.0674906	0	0.03	9	50.81	2.86	0.4	3.11	14.29	40.48	12.5	22.22	0	0	4.71	1.69	3.78	805	6.69	0	0	0	0	15.41	0	3.92556	0
83	3	3	1373	350730	Boracéia	2009	0	0.479933	0	0.24	64	50.82	0.82	0.39	3.21	14.76	41.22	7.69	21.88	1.56	1.25	4.68	0.9	3.84	4268	8.36	0	0	0	0	13.31	100	3.64829	10
84	3	3	1374	350740	Borborema	2009	0	1.26732	0	0.64	169	50.83	2.1	0.43	4.05	13.17	41.26	13.69	20.71	8.88	2.98	4.55	1.45	3.63	14529	9.58	0	1	13.9	3.73	12.07	100	3.47419	10
85	3	3	1375	350745	Borebi	2009	0	0.149979	0	0.08	20	50.84	0	0.4	5.01	13.76	36.7	19.05	15	0	0	3.87	0	3.71	2293	7.74	0	0	0	0	8.73	100	2.95466	10
86	3	3	1376	350750	Botucatu	2009	5	12.6882	3	6.42	1692	50.85	1.79	0.56	5.98	15.62	32.98	13.64	17.26	4.14	2.03	4.15	1.34	3.95	127328	11.75	0	1	19.15	4.38	30.8	42.13	5.54977	6.49076
87	3	3	1377	350760	Bragança Paulista	2009	9	15.6203	2	7.9	2083	50.85	4.93	0.53	5.29	15.96	33.97	16.89	15.6	3.94	1.98	3.95	2.22	4	146744	11.9	1	1	15.92	3.99	37.34	58.64	6.11065	7.65768
88	3	3	1378	350770	Braúna	2009	0	0.607415	0	0.31	81	50.86	6.54	0.43	1.48	15.17	40.1	24.32	22.22	6.17	2.48	4.71	2.56	3.89	5021	8.52	0	0	0	0	6.24	100	2.498	10
89	3	3	1379	350775	Brejo Alegre	2009	0	0.202472	0	0.1	27	50.88	4.27	0.4	1.76	9.66	34.78	8.33	25.93	0	0	5.09	2.07	3.11	2573	7.85	0	0	0	0	6.32	100	2.51396	10
90	3	3	1380	350780	Brodósqui	2009	1	1.81475	0	0.92	242	50.88	2.29	0.45	4.38	11.37	39.32	16.56	20.25	4.96	2.23	4.5	1.51	3.37	21107	9.96	0	0	14.48	3.81	23.43	50.52	4.84045	7.10774
91	3	3	1381	350790	Brotas	2009	0	2.07721	0	1.05	277	50.92	5.5	0.42	4.16	14.37	38.48	13.43	23.83	2.53	1.59	4.88	2.34	3.79	21580	9.98	0	1	18.77	4.33	16.58	44.39	4.07185	6.66258
92	3	3	1382	350800	Buri	2009	0	2.66963	0	1.35	356	50.92	7.63	0.51	17.54	26.88	44.67	14.72	27.25	8.15	2.85	5.22	2.76	5.18	18563	9.83	0	0	5.42	2.33	3.19	57.14	1.78606	7.5591
93	3	3	1383	350810	Buritama	2009	0	1.63477	0	0.83	218	50.93	2.96	0.45	5.13	19.03	41.93	11.06	22.48	0	0	4.74	1.72	4.36	15418	9.64	0	1	13.13	3.62	12.28	100	3.50428	10
94	3	3	1384	350820	Buritizal	2009	0	0.382447	0	0.19	51	50.99	2.15	0.47	5.41	13.38	24.52	12.77	17.65	0	0	4.2	1.46	3.66	4053	8.31	0	0	24.87	4.99	37.45	100	6.11964	10
95	3	3	1385	350830	Cabrália Paulista	2009	0	0.329954	0	0.17	44	51	1.88	0.41	6.84	17.1	43.56	35.48	25	2.27	1.51	5	1.37	4.13	4365	8.38	0	0	22.75	4.77	6.75	68.18	2.59808	8.25712
96	3	3	1386	350840	Cabreúva	2009	0	5.54173	0	2.8	739	51.02	3.87	0.42	4.64	17.52	38.35	16.14	19.89	7.58	2.75	4.46	1.97	4.19	41604	10.64	0	1	4.92	2.22	32.93	0	5.73847	0
97	3	3	1387	350850	Caçapava	2009	3	9.3437	1	4.72	1246	51.02	3.85	0.51	6.48	18.1	36.3	16.21	18.06	2.09	1.44	4.25	1.96	4.25	84752	11.35	0	1	19.11	4.37	40.62	88.32	6.37338	9.39787
98	3	3	1388	350860	Cachoeira Paulista	2009	0	2.90959	0	1.47	388	51.03	0.71	0.53	7.47	18.42	33.17	16.53	17.78	2.32	1.52	4.22	0.84	4.29	30091	10.31	0	1	6.71	2.59	25.54	91.33	5.05371	9.55667
99	3	3	1389	350870	Caconde	2009	2	1.61228	0	0.82	215	51.04	6.4	0.5	7.71	16.87	38.42	9.39	14.88	3.26	1.8	3.86	2.53	4.11	18538	9.83	0	1	5.38	2.32	16.91	26.98	4.11218	5.19423
100	3	3	1390	350880	Cafelândia	2009	0	1.64227	0	0.83	219	51.05	3.49	0.48	7.51	17.38	38.57	20.29	23.29	6.39	2.53	4.83	1.87	4.17	16607	9.72	0	1	0	0	20.27	93.06	4.50222	9.64676
101	3	3	1391	350890	Caiabu	2009	0	0.344952	0	0.17	46	51.12	0	0.38	5.23	13.6	35.41	12.5	26.09	6.52	2.55	5.11	0	3.69	4072	8.31	0	0	0	0	3.72	100	1.92873	10
102	3	3	1392	350900	Caieiras	2009	1	10.3711	0	5.24	1383	51.12	4.08	0.48	6.12	17.21	34.35	17.67	16.34	5.42	2.33	4.04	2.02	4.15	86529	11.37	0	1	10.6	3.26	41.44	12.11	6.43739	3.47994
103	3	3	1393	350910	Caiuá	2009	0	0.307457	0	0.16	41	51.13	2.52	0.46	12.77	20.72	31.81	27.91	24.39	0	0	4.94	1.59	4.55	5039	8.52	1	0	20.25	4.5	4.04	100	2.00998	10
104	3	3	1394	350920	Cajamar	2009	0	8.67629	1	4.39	1157	51.17	10.4	0.49	15.74	18.41	37.32	14.74	14.61	1.64	1.28	3.82	3.22	4.29	64114	11.07	0	1	15.96	3.99	47.02	63.58	6.85711	7.97371
105	3	3	1395	350925	Cajati	2009	0	3.622	1	1.83	483	51.22	6.05	0.48	14.26	26.85	41.5	23.91	20.91	5.38	2.32	4.57	2.46	5.18	28372	10.25	0	1	3.5	1.87	10.66	57.75	3.26497	7.59934
106	3	3	1396	350930	Cajobi	2009	0	0.824885	0	0.42	110	51.24	1.48	0.41	2.96	14.01	35.87	13.16	19.09	0.91	0.95	4.37	1.21	3.74	9768	9.19	0	1	10.3	3.21	15.99	99.61	3.99875	9.98048
107	3	3	1397	350940	Cajuru	2009	0	2.71462	0	1.37	362	51.26	2.48	0.4	5.18	16.05	32.47	22.91	28.18	1.93	1.39	5.31	1.57	4.01	23371	10.06	0	1	21.63	4.65	19.71	100	4.43959	10
108	3	3	1398	350945	Campina do Monte Alegre	2009	0	0.584919	0	0.3	78	51.28	3.64	0.49	10.72	21.54	39.23	9.86	20.51	5.13	2.26	4.53	1.91	4.64	5567	8.62	0	0	0	0	36.34	100	6.02827	10
109	3	3	1399	350950	Campinas	2009	49	111.06	15	56.15	14810	51.35	5.36	0.58	7.5	14.59	30.59	16.03	13.6	3.21	1.79	3.69	2.32	3.82	1080113	13.89	1	1	32.41	5.69	48.9	66.96	6.99285	8.18291
110	3	3	1400	350960	Campo Limpo Paulista	2009	0	8.30884	0	4.2	1108	51.35	3	0.44	4.68	14.66	32.48	23.02	14.8	6.14	2.48	3.85	1.73	3.83	74074	11.21	0	1	13.7	3.7	38.91	10.15	6.23779	3.18591
111	3	3	1401	350970	Campos do Jordão	2009	0	5.81919	0	2.94	776	51.37	2.07	0.59	6.85	17.24	40.25	22.9	17.4	5.67	2.38	4.17	1.44	4.15	47789	10.77	0	1	14.73	3.84	17.46	73.04	4.17852	8.54634
112	3	3	1402	350980	Campos Novos Paulista	2009	2	0.479933	0	0.24	64	51.37	4.59	0.44	9.12	19.73	38.92	16.95	31.25	1.56	1.25	5.59	2.14	4.44	4539	8.42	0	0	0	0	2.43	100	1.55885	10
113	3	3	1403	350990	Cananéia	2009	0	1.33481	0	0.67	178	51.37	4.56	0.5	14.57	19.96	33.03	31.15	20.22	10.67	3.27	4.5	2.14	4.47	12226	9.41	0	0	8.17	2.86	4.9	100	2.21359	10
114	3	3	1404	350995	Canas	2009	0	0.472434	0	0.24	63	51.4	5.07	0.43	12.59	26.95	44.08	18.39	19.05	7.94	2.82	4.36	2.25	5.19	4385	8.39	0	0	0	0	7.54	74	2.74591	8.60233
115	3	3	1405	351000	Cândido Mota	2009	0	2.78211	0	1.41	371	51.4	1.33	0.42	6.25	20.06	36.35	21.21	23.72	2.7	1.64	4.87	1.15	4.48	29884	10.31	0	1	6.7	2.59	7.36	59.29	2.71293	7.7
116	3	3	1406	351010	Cândido Rodrigues	2009	0	0.21747	0	0.11	29	51.4	0	0.48	2.1	10.88	28.5	10.53	13.79	0	0	3.71	0	3.3	2668	7.89	0	0	0	0	24.56	100	4.9558	10
117	3	3	1407	351015	Canitar	2009	0	0.374948	0	0.19	50	51.41	2.37	0.41	6.65	21.51	36.29	1.61	24	0	0	4.9	1.54	4.64	4369	8.38	0	0	0	0	10.69	74.53	3.26956	8.63308
118	3	3	1408	351020	Capao Bonito	2009	2	5.22677	2	2.64	697	51.44	4.05	0.5	13.83	15.78	34.53	16.43	24.68	3.73	1.93	4.97	2.01	3.97	46178	10.74	0	1	10.79	3.28	6.31	58.5	2.51197	7.64853
119	3	3	1409	351030	Capela do Alto	2009	0	1.64977	0	0.83	220	51.45	9.45	0.4	6.82	17.63	41.72	14.07	20.45	4.55	2.13	4.52	3.07	4.2	17532	9.77	0	0	17.46	4.18	7.69	74.26	2.77308	8.61742
120	3	3	1410	351040	Capivari	2009	1	5.28676	0	2.67	705	51.45	5.75	0.48	4.86	15.59	37.2	12.38	18.01	1.84	1.36	4.24	2.4	3.95	48576	10.79	0	1	35.57	5.96	37.73	37.24	6.14248	6.10246
121	3	3	1411	351050	Caraguatatuba	2009	2	11.5934	3	5.86	1546	51.47	3.98	0.52	8.26	19.66	38.36	14.8	18.5	3.49	1.87	4.3	2	4.43	100840	11.52	0	1	34.55	5.88	27.3	80.81	5.22494	8.98944
122	3	3	1412	351060	Carapicuíba	2009	15	49.3506	5	24.95	6581	51.48	4.78	0.5	12.11	17.9	32.93	21.35	15.53	7.6	2.76	3.94	2.19	4.23	369584	12.82	0	1	14.45	3.8	35.55	21.43	5.96238	4.62925
123	3	3	1413	351070	Cardoso	2009	0	0.982363	0	0.5	131	51.49	1.56	0.44	9.01	9.63	26.91	15.45	22.14	0.76	0.87	4.71	1.25	3.1	11805	9.38	0	1	8.47	2.91	10	45.13	3.16228	6.71789
124	3	3	1414	351080	Casa Branca	2009	0	2.58714	0	1.31	345	51.5	15.25	0.51	8.98	22.38	36.21	15.54	19.71	3.77	1.94	4.44	3.91	4.73	28307	10.25	0	1	17.78	4.22	22.64	43.26	4.75815	6.57723
125	3	3	1415	351090	Cássia dos Coqueiros	2009	0	0.157478	0	0.08	21	51.51	0.74	0.44	7.59	17.21	34.43	21.74	33.33	4.76	2.18	5.77	0.86	4.15	2634	7.88	0	0	0	0	6.02	100	2.45357	10
126	3	3	1416	351100	Castilho	2009	0	1.85974	0	0.94	248	51.51	3.27	0.48	13.22	21.19	33.64	9.74	26.21	5.24	2.29	5.12	1.81	4.6	18003	9.8	0	0	11.33	3.37	16.46	75.63	4.05709	8.69655
127	3	3	1417	351110	Catanduva	2009	3	10.641	0	5.38	1419	51.53	2.9	0.47	3.12	13.77	31.37	9.58	16	0.7	0.84	4	1.7	3.71	112820	11.63	0	1	26.77	5.17	35.01	74.88	5.91692	8.65332
128	3	3	1418	351120	Catiguá	2009	0	0.697403	0	0.35	93	51.53	0	0.43	2.13	20.86	46.7	13.68	24.73	0	0	4.97	0	4.57	7127	8.87	0	0	0	0	46.29	52.15	6.80368	7.2215
129	3	3	1419	351130	Cedral	2009	0	0.509929	0	0.26	68	51.53	1.19	0.44	4.59	13.41	34.06	12.2	8.82	2.94	1.71	2.97	1.09	3.66	7972	8.98	0	0	12.74	3.57	24.05	73.16	4.90408	8.55336
130	3	3	1420	351140	Cerqueira César	2009	1	1.84474	0	0.93	246	51.54	3.95	0.44	5.15	17.09	36.01	10.73	25.2	7.32	2.71	5.02	1.99	4.13	17532	9.77	1	1	5.79	2.41	10.21	80.48	3.19531	8.97106
131	3	3	1421	351150	Cerquilho	2009	1	3.65949	0	1.85	488	51.56	2.47	0.42	1.25	10.57	40.36	11.93	17.01	2.25	1.5	4.12	1.57	3.25	39617	10.59	0	1	10.4	3.22	29.55	82.98	5.43599	9.10934
132	3	3	1422	351160	Cesário Lange	2009	1	1.73226	0	0.88	231	51.56	5.84	0.44	3.62	20.14	48.15	16	20.35	3.03	1.74	4.51	2.42	4.49	15540	9.65	0	1	6.56	2.56	10.15	0	3.18591	0
133	3	3	1423	351170	Charqueada	2009	0	1.4623	0	0.74	195	51.57	2.78	0.41	4.15	17.04	44.17	11.06	22.56	0.51	0.72	4.75	1.67	4.13	15085	9.62	0	1	6.73	2.59	31.61	34.51	5.62228	5.87452
134	3	3	1424	351190	Clementina	2009	0	0.869879	0	0.44	116	51.58	3.89	0.38	3.27	18.02	42.11	8.41	27.59	1.72	1.31	5.25	1.97	4.25	7065	8.86	0	0	14.59	3.82	5.12	100	2.26274	10
135	3	3	1425	351200	Colina	2009	0	1.56728	0	0.79	209	51.59	0.85	0.46	4.63	15.9	29.88	14.29	22.97	0	0	4.79	0.92	3.99	17371	9.76	0	1	23.1	4.81	23.43	39.07	4.84045	6.2506
136	3	3	1426	351210	Colômbia	2009	0	0.734898	0	0.37	98	51.61	0.86	0.41	5.33	15.45	33.04	20.87	28.57	4.08	2.02	5.35	0.93	3.93	5994	8.7	0	1	66.81	8.17	11.44	100	3.38231	10
137	3	3	1427	351220	Conchal	2009	1	3.06707	0	1.55	409	51.63	7.42	0.45	8.26	15.13	40.76	16.34	27.14	3.91	1.98	5.21	2.72	3.89	25229	10.14	0	1	16.04	4	21.68	70.88	4.65618	8.41903
138	3	3	1428	351230	Conchas	2009	0	1.82225	0	0.92	243	51.66	2.48	0.49	4.55	15.63	39.38	19.18	23.05	4.12	2.03	4.8	1.57	3.95	16288	9.7	0	1	18.59	4.31	5.14	100	2.26716	10
139	3	3	1429	351240	Cordeirópolis	2009	0	2.08471	0	1.05	278	51.67	7.18	0.45	4.7	20.54	43.17	17.06	16.91	1.08	1.04	4.11	2.68	4.53	21080	9.96	0	0	24.15	4.91	38.11	16.87	6.17333	4.10731
140	3	3	1430	351250	Coroados	2009	0	0.322455	0	0.16	43	51.68	7.72	0.39	2.79	16.1	41.5	18.18	16.28	6.98	2.64	4.03	2.78	4.01	5238	8.56	0	0	0	0	9.8	100	3.1305	10
141	3	3	1431	351260	Coronel Macedo	2009	0	0.524927	0	0.27	70	51.71	8.61	0.46	12.12	21.24	36.28	25	28.57	7.14	2.67	5.35	2.94	4.61	5001	8.52	0	0	19.75	4.44	2.26	0	1.50333	0
142	3	3	1432	351270	Corumbataí	2009	0	0.367449	0	0.19	49	51.74	1.79	0.48	4.68	15.14	38.8	22.64	22.45	0	0	4.74	1.34	3.89	3874	8.26	0	0	0	0	21.03	100	4.58585	10
143	3	3	1433	351280	Cosmópolis	2009	4	6.59908	2	3.34	880	51.75	5.99	0.46	7.63	15.2	33.88	16.11	15.91	3.75	1.94	3.99	2.45	3.9	58827	10.98	0	1	26.21	5.12	35.04	49.7	5.91946	7.04982
144	3	3	1434	351290	Cosmorama	2009	0	0.389946	0	0.2	52	51.77	2.01	0.41	4.77	11.23	28.9	10.67	13.46	3.85	1.96	3.67	1.42	3.35	7214	8.88	0	0	27.62	5.26	12.87	100	3.58748	10
145	3	3	1435	351300	Cotia	2009	8	26.4263	2	13.36	3524	51.78	3.64	0.59	8.39	14.61	30.57	16.08	14.56	8.06	2.84	3.82	1.91	3.82	201150	12.21	0	1	11.26	3.36	37.67	44.14	6.13759	6.64379
146	3	3	1436	351310	Cravinhos	2009	0	2.76711	0	1.4	369	51.79	4.16	0.43	2.92	12.84	31.61	13.94	17.34	5.42	2.33	4.16	2.04	3.58	31691	10.36	0	1	12.75	3.57	37.46	33.28	6.12046	5.76888
147	3	3	1437	351320	Cristais Paulista	2009	0	0.682405	0	0.35	91	51.8	3.25	0.48	4.45	12.88	36.31	4.95	17.58	3.3	1.82	4.19	1.8	3.59	7588	8.93	0	0	0	0	17.81	100	4.22019	10
148	3	3	1438	351330	Cruzália	2009	0	0.224969	0	0.11	30	51.81	0.85	0.44	7.66	16.2	34.08	13.33	16.67	0	0	4.08	0.92	4.03	2274	7.73	0	0	0	0	4.27	100	2.0664	10
149	3	3	1439	351340	Cruzeiro	2009	2	7.9264	1	4.01	1057	51.82	3.68	0.54	7.77	17.07	31.08	15.95	16.27	5.77	2.4	4.03	1.92	4.13	77039	11.25	0	1	27.36	5.23	46.47	47.52	6.81689	6.89348
150	3	3	1440	351350	Cubatão	2009	3	14.0905	9	7.12	1879	51.82	3.69	0.47	9.81	15.93	31.11	18.29	18.79	4.2	2.05	4.33	1.92	3.99	118720	11.68	0	1	18.68	4.32	51.92	79.99	7.20555	8.94371
151	3	3	1441	351360	Cunha	2009	1	1.85974	0	0.94	248	51.85	17.34	0.55	15.44	18.29	40.29	13.22	26.21	7.26	2.69	5.12	4.16	4.28	21866	9.99	0	1	4.53	2.13	3.06	70.9	1.74929	8.42021
152	3	3	1442	351370	Descalvado	2009	0	2.75962	0	1.4	368	51.88	5.32	0.46	4.89	15.43	32.64	19.57	16.85	1.36	1.17	4.1	2.31	3.93	31056	10.34	0	1	6.48	2.55	23.24	95.44	4.82079	9.76934
153	3	3	1443	351380	Diadema	2009	29	49.8156	21	25.19	6643	51.9	3.87	0.46	9.5	17.17	33.21	16.6	15.13	4.76	2.18	3.89	1.97	4.14	386089	12.86	1	1	16.95	4.12	47.8	86.31	6.91375	9.29032
154	3	3	1444	351385	Dirce Reis	2009	0	0.134981	0	0.07	18	51.93	0	0.38	4.56	8.82	17.65	12.5	11.11	0	0	3.33	0	2.97	1689	7.43	0	0	0	0	5.46	100	2.33666	10
155	3	3	1445	351390	Divinolândia	2009	0	0.997361	0	0.5	133	51.96	8.85	0.48	5.91	12.82	44.51	8.26	18.05	2.26	1.5	4.25	2.98	3.58	11208	9.32	0	1	0	0	9.89	26.28	3.14484	5.1264
156	3	3	1446	351400	Dobrada	2009	0	1.02736	0	0.52	137	51.96	3.17	0.39	3.7	18.94	40.11	9.38	27.74	4.38	2.09	5.27	1.78	4.35	7939	8.98	0	0	0	0	28.72	0	5.3591	0
157	3	3	1447	351410	Dois Córregos	2009	1	2.70712	0	1.37	361	51.96	6.51	0.47	5.86	14.99	34.33	16.3	23.55	3.05	1.75	4.85	2.55	3.87	24761	10.12	0	1	8.17	2.86	12.61	98.51	3.55106	9.92522
158	3	3	1448	351420	Dolcinópolis	2009	0	0.14248	0	0.07	19	51.98	3.03	0.36	1.81	14.55	24.24	11.54	15.79	0	0	3.97	1.74	3.81	2096	7.65	0	0	0	0	5.11	100	2.26053	10
159	3	3	1449	351430	Dourado	2009	0	0.779891	0	0.39	104	51.99	2.9	0.38	2.68	12.82	28.03	6.67	16.35	0.96	0.98	4.04	1.7	3.58	8609	9.06	0	1	23.24	4.82	18.41	75.92	4.29069	8.71321
160	3	3	1450	351440	Dracena	2009	0	3.592	0	1.82	479	52	3.47	0.45	2.47	13.57	34.11	9.78	17.75	3.34	1.83	4.21	1.86	3.68	43258	10.67	1	1	18.61	4.31	19.16	48.49	4.37721	6.96348
161	3	3	1451	351450	Duartina	2009	0	0.959866	0	0.49	128	52.02	5.15	0.43	4.51	15.81	30.63	25.36	23.44	6.25	2.5	4.84	2.27	3.98	12251	9.41	0	1	0	0	14.34	81	3.78682	9
162	3	3	1452	351460	Dumont	2009	0	0.64491	0	0.33	86	52.02	5.11	0.39	1.54	17.46	37.66	14	16.28	4.65	2.16	4.03	2.26	4.18	8143	9	0	0	0	0	39.63	100	6.29524	10
163	3	3	1453	351470	Echaporã	2009	0	0.569921	0	0.29	76	52.03	1.96	0.54	6.72	15.71	35.71	14.93	15.79	1.32	1.15	3.97	1.4	3.96	6318	8.75	0	0	0	0	13.03	100	3.60971	10
164	3	3	1454	351480	Eldorado	2009	0	1.85224	0	0.94	247	52.04	2.57	0.5	20.65	18.93	33.47	31.75	21.86	14.17	3.76	4.68	1.6	4.35	14641	9.59	0	0	6.83	2.61	5.56	61.08	2.35797	7.81537
165	3	3	1455	351490	Elias Fausto	2009	0	1.57478	0	0.8	210	52.04	4.96	0.43	6.69	18.05	38.63	14.42	17.62	3.81	1.95	4.2	2.23	4.25	15775	9.67	0	0	12.86	3.59	24.49	45.42	4.94874	6.73944
166	3	3	1456	351492	Elisiário	2009	0	0.262463	0	0.13	35	52.04	1.82	0.33	1.54	12.4	35.95	18.18	20	0	0	4.47	1.35	3.52	3120	8.05	0	0	0	0	20.87	100	4.56837	10
167	3	3	1457	351495	Embaúba	2009	0	0.202472	0	0.1	27	52.06	3.13	0.37	2.68	12.43	37.85	20	25.93	3.7	1.92	5.09	1.77	3.53	2423	7.79	0	0	0	0	18.29	100	4.27668	10
168	3	3	1458	351500	Embu	2009	5	33.2054	3	16.79	4428	52.07	4.69	0.49	12.67	17	33.79	20.79	16.01	7.38	2.72	4	2.17	4.12	240230	12.39	0	1	9.3	3.05	27.38	35.01	5.23259	5.91692
169	3	3	1459	351510	Embu-Guaçu	2009	0	6.4641	0	3.27	862	52.08	5.67	0.52	10.27	15.76	32.63	17.37	16.94	6.61	2.57	4.12	2.38	3.97	62769	11.05	0	1	14.47	3.8	15.28	56.4	3.90896	7.50999
170	3	3	1460	351512	Emilianópolis	2009	0	0.239967	0	0.12	32	52.1	1.96	0.39	4.63	14.4	30.8	18.52	28.13	3.13	1.77	5.3	1.4	3.79	3020	8.01	0	0	33.22	5.76	10.06	100	3.17175	10
171	3	3	1461	351515	Engenheiro Coelho	2009	0	1.93473	0	0.98	258	52.14	3.47	0.46	5.1	13.79	37.36	20.48	23.64	4.26	2.06	4.86	1.86	3.71	15721	9.66	0	0	6.63	2.57	17.72	74.39	4.20951	8.62496
172	3	3	1462	351518	Espírito Santo do Pinhal	2009	1	4.13942	0	2.09	552	52.17	2.09	0.57	3.99	14.91	32.28	22.59	17.93	4.71	2.17	4.23	1.45	3.86	41907	10.64	0	1	11.97	3.46	39.88	43.44	6.31506	6.5909
173	3	3	1463	351519	Espírito Santo do Turvo	2009	0	0.494931	0	0.25	66	52.18	0.72	0.39	3.45	18.27	42.13	7.14	30.3	0	0	5.5	0.85	4.27	4244	8.35	0	0	0	0	2.35	79.11	1.53297	8.89438
174	3	3	1464	351520	Estrela d'Oeste	2009	0	0.847382	0	0.43	113	52.18	2.33	0.4	4.61	13.05	32.37	18.18	14.16	0	0	3.76	1.53	3.61	8208	9.01	0	1	12.16	3.49	8.65	65.17	2.94109	8.07279
175	3	3	1465	351530	Estrela do Norte	2009	0	0.329954	0	0.17	44	52.19	1.32	0.44	3.82	18.49	38.49	17.86	25	2.27	1.51	5	1.15	4.3	2658	7.89	0	0	0	0	34.08	100	5.83781	10
176	3	3	1466	351535	Euclides da Cunha Paulista	2009	0	1.07235	0	0.54	143	52.22	5.24	0.46	15.28	22.83	47.17	6.86	26.57	0.7	0.84	5.15	2.29	4.78	9585	9.17	0	0	0	0	2.51	100	1.5843	10
177	3	3	1467	351540	Fartura	2009	0	1.39481	0	0.71	186	52.23	2.49	0.44	7.08	7.78	33.36	10	19.89	2.15	1.47	4.46	1.58	2.79	15320	9.64	0	1	0	0	3.74	23.02	1.93391	4.79792
178	3	3	1468	351550	Fernandópolis	2009	3	4.86682	0	2.46	649	52.24	1.16	0.49	2.13	11.93	30.78	9.75	14.02	2.47	1.57	3.74	1.08	3.45	64696	11.08	0	1	32.59	5.71	22.49	88.23	4.74236	9.39308
179	3	3	1469	351560	Fernando Prestes	2009	0	0.42744	0	0.22	57	52.24	2.83	0.42	0.82	14.03	39.54	11.32	12.28	1.75	1.32	3.5	1.68	3.75	5534	8.62	0	0	18.13	4.26	28.25	100	5.31507	10
180	3	3	1470	351565	Fernão	2009	0	0.0824885	0	0.04	11	52.27	5.75	0.41	3.78	11.02	32.2	11.11	45.45	0	0	6.74	2.4	3.32	1563	7.35	0	0	0	0	2.9	100	1.70294	10
181	3	3	1471	351570	Ferraz de Vasconcelos	2009	7	21.0721	2	10.65	2810	52.27	4.7	0.46	10.92	15.24	33.12	22.98	16.23	4.84	2.2	4.03	2.17	3.9	168306	12.03	0	1	15.1	3.89	17.32	25.85	4.16173	5.08429
182	3	3	1472	351580	Flora Rica	2009	0	0.0824885	0	0.04	11	52.31	2.44	0.42	8.51	9.15	20.26	9.09	9.09	9.09	3.02	3.02	1.56	3.02	1752	7.47	0	0	55.1	7.42	3.97	100	1.99249	10
183	3	3	1473	351590	Floreal	2009	0	0.0824885	0	0.04	11	52.31	1.29	0.38	1.57	14.29	33.33	12.5	18.18	0	0	4.26	1.14	3.78	3003	8.01	0	0	0	0	25.86	100	5.08527	10
184	3	3	1474	351600	Flórida Paulista	2009	0	0.967365	0	0.49	129	52.31	5.6	0.43	8.19	20.96	37.11	2.52	19.38	0	0	4.4	2.37	4.58	12848	9.46	1	1	23.74	4.87	2.95	75.64	1.71756	8.69713
185	3	3	1475	351610	Florínia	2009	0	0.262463	0	0.13	35	52.32	6.72	0.49	15.38	19.41	28.27	27.5	17.14	0	0	4.14	2.59	4.41	2829	7.95	1	0	34.94	5.91	2.36	100	1.53623	10
186	3	3	1476	351620	Franca	2009	18	34.0903	5	17.24	4546	52.32	2.07	0.47	4.03	12.33	37.18	11.39	15.33	3.45	1.86	3.92	1.44	3.51	318640	12.67	1	1	12.99	3.6	32.69	16.73	5.71752	4.09023
187	3	3	1477	351630	Francisco Morato	2009	2	20.2022	0	10.21	2694	52.33	7.32	0.44	13.77	18.29	33.92	18.55	20.08	5.75	2.4	4.48	2.71	4.28	154472	11.95	0	1	24.29	4.93	19.34	38.46	4.39773	6.20161
188	3	3	1478	351640	Franco da Rocha	2009	4	15.1854	1	7.68	2025	52.33	9.68	0.46	9.74	23.15	38.09	22.43	17.88	4.59	2.14	4.23	3.11	4.81	131604	11.79	1	1	11.63	3.41	26.03	24.94	5.10196	4.994
189	3	3	1479	351650	Gabriel Monteiro	2009	0	0.21747	0	0.11	29	52.33	0	0.37	1.22	9.57	35.11	3.03	13.79	0	0	3.71	0	3.09	2708	7.9	0	0	0	0	8.9	100	2.98329	10
190	3	3	1480	351660	Gália	2009	0	0.57742	0	0.29	77	52.35	3.21	0.43	4.92	16.58	41.45	16.67	25.97	3.9	1.97	5.1	1.79	4.07	7011	8.86	0	1	0	0	8.08	100	2.84253	10
191	3	3	1481	351670	Garça	2009	0	4.55937	0	2.31	608	52.39	2.09	0.51	6.32	11.78	27.84	13.03	19.08	3.29	1.81	4.37	1.45	3.43	43115	10.67	0	1	2.32	1.52	11.63	79.5	3.41028	8.91628
192	3	3	1482	351680	Gastão Vidigal	2009	0	0.457436	1	0.23	61	52.39	3.7	0.43	4.16	29.04	51.47	6.82	27.87	4.92	2.22	5.28	1.92	5.39	4193	8.34	0	0	0	0	22.59	73.69	4.75289	8.58429
193	3	3	1483	351685	Gavião Peixoto	2009	0	0.389946	0	0.2	52	52.39	2.11	0.36	8.71	8.35	25.8	5	19.23	3.85	1.96	4.39	1.45	2.89	4419	8.39	0	0	0	0	28.41	100	5.3301	10
194	3	3	1484	351690	General Salgado	2009	0	0.922372	1	0.47	123	52.4	6.91	0.46	2.33	18.54	31.22	11.19	16.26	5.69	2.39	4.03	2.63	4.31	10669	9.28	0	1	0	0	19	37.87	4.3589	6.15386
195	3	3	1485	351700	Getulina	2009	0	0.832384	0	0.42	111	52.4	0	0.47	9.03	21.08	40	12.82	20.72	9.01	3	4.55	0	4.59	10765	9.28	1	0	9.31	3.05	19.57	31.61	4.4238	5.62228
196	3	3	1486	351710	Glicério	2009	0	0.442438	0	0.22	59	52.42	2.2	0.52	3.43	8.79	33.33	10.77	27.12	1.69	1.3	5.21	1.48	2.96	4565	8.43	0	0	0	0	10.27	100	3.20468	10
197	3	3	1487	351720	Guaiçara	2009	0	0.997361	0	0.5	133	52.42	3.47	0.38	4.08	17.46	38.01	18.59	20.3	6.77	2.6	4.51	1.86	4.18	10670	9.28	0	0	0	0	31.66	78.88	5.62672	8.88144
198	3	3	1488	351730	Guaimbê	2009	0	0.584919	0	0.3	78	52.43	0.62	0.41	5.71	13.89	42.32	30.43	20.51	7.69	2.77	4.53	0.79	3.73	5425	8.6	0	0	18.45	4.3	15.23	100	3.90256	10
199	3	3	1489	351740	Guaíra	2009	0	3.63699	0	1.84	485	52.44	1.81	0.52	4.91	17.28	37.16	8.54	18.76	1.44	1.2	4.33	1.34	4.16	37404	10.53	0	1	8.08	2.84	26.33	81.01	5.13128	9.00056
200	3	3	1490	351750	Guapiaçu	2009	0	1.56728	0	0.79	209	52.46	5.84	0.42	3.57	14.43	37.66	12.5	18.18	1.91	1.38	4.26	2.42	3.8	17869	9.79	0	0	0	0	27.06	100	5.20192	10
201	3	3	1491	351760	Guapiara	2009	0	2.1372	1	1.08	285	52.49	12.55	0.57	28.1	20.95	40.64	14.34	25.26	2.81	1.68	5.03	3.54	4.58	17998	9.8	0	1	5.47	2.34	1.3	100	1.14018	10
202	3	3	1492	351770	Guará	2009	2	2.20469	0	1.11	294	52.5	2.41	0.49	8.71	20.3	37.63	28.69	23.47	5.1	2.26	4.84	1.55	4.51	19858	9.9	0	1	0	0	33.67	99.43	5.80259	9.97146
203	3	3	1493	351780	Guaraçaí	2009	1	0.674906	1	0.34	90	52.53	4.73	0.43	7.07	20	38.32	11.27	18.89	6.67	2.58	4.35	2.17	4.47	8435	9.04	0	1	11.79	3.43	7.71	74.26	2.77669	8.61742
204	3	3	1494	351790	Guaraci	2009	0	0.997361	0	0.5	133	52.53	1.76	0.42	5.61	16.53	34.66	14.91	22.56	4.51	2.12	4.75	1.33	4.07	9976	9.21	0	0	10.15	3.19	13.6	0	3.68782	0
205	3	3	1495	351800	Guarani d'Oeste	2009	0	0.21747	0	0.11	29	52.54	3.23	0.41	6.71	11.72	25.52	13.04	20.69	3.45	1.86	4.55	1.8	3.42	1970	7.59	0	0	50.63	7.12	5.05	100	2.24722	10
206	3	3	1496	351810	Guarantã	2009	0	0.674906	0	0.34	90	52.55	3.06	0.49	5.9	20.32	39.04	26.47	18.89	3.33	1.83	4.35	1.75	4.51	6404	8.76	0	0	0	0	10.13	100	3.18277	10
207	3	3	1497	351820	Guararapes	2009	1	2.95459	1	1.49	394	52.56	4.05	0.43	3.29	14.35	32.06	11.02	17.01	1.78	1.33	4.12	2.01	3.79	30597	10.33	0	1	23.04	4.8	9.71	40.56	3.11609	6.36867
208	3	3	1498	351830	Guararema	2009	1	2.92459	0	1.48	390	52.57	6.63	0.51	9.49	20.56	43.28	10.8	16.41	4.36	2.09	4.05	2.58	4.53	25844	10.16	0	1	19.64	4.43	21.86	22.62	4.67547	4.75605
209	3	3	1499	351840	Guaratinguetá	2009	1	10.9335	0	5.53	1458	52.58	1.78	0.55	6.22	19.74	32.46	19.28	16.05	3.91	1.98	4.01	1.33	4.44	112072	11.63	0	1	21.55	4.64	26.27	26.78	5.12543	5.17494
210	3	3	1500	351850	Guareí	2009	0	1.02736	0	0.52	137	52.6	6.47	0.43	4.36	18.96	49.11	17.68	33.58	1.46	1.21	5.79	2.54	4.35	14565	9.59	0	0	49.65	7.05	2.37	94.2	1.53948	9.70567
211	3	3	1501	351860	Guariba	2009	0	4.3269	0	2.19	577	52.6	5.98	0.44	5.77	13.91	31.77	13.21	21.49	4.85	2.2	4.64	2.45	3.73	35486	10.48	0	1	8.58	2.93	44.19	29.81	6.64756	5.45985
212	3	3	1502	351870	Guarujá	2009	7	34.9151	0	17.65	4656	52.6	3.48	0.52	9.04	20.07	33.89	18.89	18.73	8.29	2.88	4.33	1.87	4.48	290752	12.58	0	1	19.42	4.41	34.2	29.43	5.84808	5.42494
213	3	3	1503	351880	Guarulhos	2009	63	155.146	49	78.44	20689	52.61	5.25	0.53	10.26	15.37	30.79	17.02	15.3	6.72	2.59	3.91	2.29	3.92	1221979	14.02	1	1	18.16	4.26	43.06	32.53	6.56201	5.70351
214	3	3	1504	351885	Guatapará	2009	0	0.757395	0	0.38	101	52.61	3.24	0.52	9	19.06	34.49	28.07	18.81	5.94	2.44	4.34	1.8	4.37	6966	8.85	0	0	57.76	7.6	23.2	100	4.81664	10
215	3	3	1505	351890	Guzolândia	2009	0	0.50243	0	0.25	67	52.66	4.58	0.42	5.84	25.62	58.46	15.25	31.34	0	0	5.6	2.14	5.06	4754	8.47	0	0	21.24	4.61	20.85	61.69	4.56618	7.8543
216	3	3	1506	351900	Herculândia	2009	0	0.727399	0	0.37	97	52.66	0.2	0.45	10.08	18.96	39.56	24.51	17.53	4.12	2.03	4.19	0.45	4.35	8696	9.07	0	0	0	0	7.51	76.44	2.74044	8.743
217	3	3	1507	351905	Holambra	2009	0	1.22233	0	0.62	163	52.67	4.73	0.55	3.6	6.85	32.87	24.35	15.34	4.91	2.22	3.92	2.17	2.62	11299	9.33	0	0	9.22	3.04	32.23	100	5.67715	10
218	3	3	1508	351907	Hortolândia	2009	2	19.9172	3	10.07	2656	52.69	3.9	0.43	6.59	14.86	33.11	13.75	15.4	5.57	2.36	3.92	1.97	3.85	192692	12.17	1	1	14.34	3.79	26.51	45.06	5.14879	6.71267
219	3	3	1509	351910	Iacanga	2009	2	0.824885	0	0.42	110	52.7	0	0.4	2.94	13.44	38.22	3.87	18.18	2.73	1.65	4.26	0	3.67	10013	9.21	0	1	50.91	7.14	8.46	100	2.90861	10
220	3	3	1510	351920	Iacri	2009	0	0.547424	0	0.28	73	52.7	0	0.45	4.77	14.88	34.92	16.67	16.44	4.11	2.03	4.05	0	3.86	6419	8.77	0	0	0	0	6.17	100	2.48395	10
221	3	3	1511	351925	Iaras	2009	0	0.592418	0	0.3	79	52.71	14.7	0.53	23.27	13.88	26.88	7.69	18.99	8.86	2.98	4.36	3.83	3.73	6376	8.76	1	0	83.46	9.14	6.2	63.65	2.48998	7.9781
222	3	3	1512	351930	Ibaté	2009	3	3.83947	2	1.94	512	52.71	3.58	0.4	9.82	22.04	40.17	23.81	22.07	2.34	1.53	4.7	1.89	4.69	30734	10.33	0	1	9.92	3.15	18.97	80.52	4.35546	8.97329
223	3	3	1513	351940	Ibirá	2009	1	0.952367	0	0.48	127	52.72	4.05	0.49	3.96	15.46	44.95	14.37	19.69	2.36	1.54	4.44	2.01	3.93	10896	9.3	0	1	9.31	3.05	15.24	100	3.90384	10
224	3	3	1514	351950	Ibirarema	2009	0	0.757395	0	0.38	101	52.72	4.58	0.44	6.69	17.92	38.69	15.28	22.77	3.96	1.99	4.77	2.14	4.23	6725	8.81	0	0	0	0	7.32	100	2.70555	10
225	3	3	1515	351960	Ibitinga	2009	2	5.0393	0	2.55	672	52.73	3.59	0.45	4.04	11.51	46.26	11.5	17.71	64.88	8.05	4.21	1.89	3.39	53158	10.88	0	1	11.45	3.38	21.93	13.12	4.68295	3.62215
226	3	3	1516	351970	Ibiúna	2009	0	7.12401	0	3.6	950	52.74	9.13	0.5	9.75	14.45	45.64	26.98	20.53	11.26	3.36	4.53	3.02	3.8	71217	11.17	0	1	5.66	2.38	10.29	20.99	3.2078	4.58148
227	3	3	1517	351980	Icém	2009	0	0.892376	0	0.45	119	52.75	3.74	0.45	4.85	12.38	27.89	16.49	15.13	0.84	0.92	3.89	1.93	3.52	7462	8.92	0	0	13.51	3.68	20.46	98.43	4.52327	9.92119
228	3	3	1518	351990	Iepê	2009	0	0.78739	0	0.4	105	52.77	1.64	0.46	9.26	23.5	41.78	6.52	21.9	0	0	4.68	1.28	4.85	7628	8.94	0	1	13.18	3.63	10.71	88.39	3.27261	9.4016
229	3	3	1519	352000	Igaraçu do Tietê	2009	0	2.55714	0	1.29	341	52.78	2.55	0.37	3.88	20.82	41.98	30.24	22.29	1.17	1.08	4.72	1.6	4.56	23362	10.06	0	0	25.76	5.08	7.31	37.5	2.7037	6.12372
230	3	3	1520	352010	Igarapava	2009	0	2.69962	0	1.36	360	52.8	1.32	0.67	3.63	23.98	38.28	21.94	23.33	5.56	2.36	4.83	1.15	4.9	27952	10.24	0	1	0	0	25.21	12.3	5.02096	3.50714
231	3	3	1521	352020	Igaratá	2009	0	0.749896	0	0.38	100	52.82	7.84	0.43	8.02	10.72	34.18	19.53	21	6	2.45	4.58	2.8	3.27	8831	9.09	0	0	0	0	9.31	77.56	3.05123	8.80682
232	3	3	1522	352030	Iguape	2009	0	3.17956	1	1.61	424	52.84	6.41	0.56	18.6	29.25	39.55	28.75	22.64	6.6	2.57	4.76	2.53	5.41	28841	10.27	0	1	17.36	4.17	8.12	95.83	2.84956	9.78928
233	3	3	1523	352040	Ilhabela	2009	1	3.29204	0	1.66	439	52.85	8.46	0.5	6.72	19.1	41.71	8.69	19.59	3.64	1.91	4.43	2.91	4.37	28196	10.25	0	1	25.58	5.06	8.23	100	2.8688	10
234	3	3	1524	352042	Ilha Comprida	2009	0	0.832384	1	0.42	111	52.89	6.9	0.48	14.47	16.91	30.12	19.12	16.22	2.7	1.64	4.03	2.63	4.11	9025	9.11	0	0	0	0	4.92	100	2.21811	10
235	3	3	1525	352044	Ilha Solteira	2009	0	2.33967	0	1.18	312	52.89	1.81	0.48	3.1	10.01	20.4	7.32	16.35	1.6	1.27	4.04	1.34	3.16	25064	10.13	0	1	12.02	3.47	28.06	83.81	5.29717	9.15478
236	3	3	1526	352050	Indaiatuba	2009	4	20.8246	3	10.53	2777	52.9	2.85	0.49	3.53	11.72	31.82	17.06	14.58	1.55	1.24	3.82	1.69	3.42	201619	12.21	0	1	16.37	4.05	39.65	22.02	6.29682	4.69255
237	3	3	1527	352060	Indiana	2009	0	0.412443	0	0.21	55	52.9	2.11	0.45	4.84	12.62	28.22	2.9	12.73	1.82	1.35	3.57	1.45	3.55	4825	8.48	0	0	20.67	4.55	12.52	100	3.53836	10
238	3	3	1528	352070	Indiaporã	2009	0	0.277461	0	0.14	37	52.93	1.82	0.48	4.6	11.11	33.33	6.82	10.81	5.41	2.32	3.29	1.35	3.33	3903	8.27	0	1	0	0	9.89	87.06	3.14484	9.33059
239	3	3	1529	352080	Inúbia Paulista	2009	0	0.367449	0	0.19	49	52.94	0	0.37	1.87	12.27	25.99	18.92	20.41	0	0	4.52	0	3.5	3630	8.2	0	0	27.86	5.28	5.48	90.91	2.34094	9.53467
240	3	3	1530	352090	Ipauçu	2009	1	1.4623	0	0.74	195	52.94	1.47	0.48	4.81	20.37	32.21	3.91	25.64	3.08	1.75	5.06	1.21	4.51	13663	9.52	0	1	7.38	2.72	19.61	76.77	4.42832	8.76185
241	3	3	1531	352100	Iperó	2009	0	2.65463	0	1.34	354	52.95	3.08	0.41	9.05	16.71	35.87	15.32	24.86	1.41	1.19	4.99	1.76	4.09	28300	10.25	0	0	18.41	4.29	16.74	77.54	4.09145	8.80568
242	3	3	1532	352110	Ipeúna	2009	0	0.749896	0	0.38	100	52.95	3.17	0.47	4.71	11.83	36.56	30.7	20	6	2.45	4.47	1.78	3.44	6016	8.7	0	0	17.19	4.15	28.14	100	5.30471	10
243	3	3	1533	352115	Ipiguá	2009	0	0.442438	0	0.22	59	52.95	1.28	0.38	5.13	18	37.43	14	18.64	1.69	1.3	4.32	1.13	4.24	4463	8.4	0	0	0	0	12.89	90.34	3.59026	9.50474
244	3	3	1534	352120	Iporanga	2009	0	0.434939	0	0.22	58	52.98	1.16	0.53	22.58	14.38	28.31	38.36	25.86	3.45	1.86	5.09	1.08	3.79	4299	8.37	0	0	0	0	3.32	100	1.82209	10
245	3	3	1535	352130	Ipuã	2009	0	1.36481	0	0.69	182	52.99	3.7	0.6	5.27	13.29	31.58	25.42	21.98	3.3	1.82	4.69	1.92	3.65	14148	9.56	0	1	7.19	2.68	27.95	98.76	5.28678	9.93781
246	3	3	1536	352140	Iracemápolis	2009	0	1.90473	0	0.96	254	53	2.79	0.45	11	15.33	35.81	9.61	12.99	2.36	1.54	3.6	1.67	3.92	20029	9.9	0	0	10.24	3.2	52.64	60.53	7.25534	7.7801
247	3	3	1537	352150	Irapuã	2009	2	0.667407	0	0.34	89	53.02	5.41	0.36	4.4	12.92	43.36	16	25.84	2.25	1.5	5.08	2.33	3.59	7275	8.89	0	0	0	0	6.72	100	2.5923	10
248	3	3	1538	352160	Irapuru	2009	0	0.479933	0	0.24	64	53.02	3.22	0.45	10.26	32.03	48.94	8.06	20.31	1.56	1.25	4.51	1.79	5.66	7789	8.96	1	0	51.53	7.18	8.77	88	2.96142	9.38083
249	3	3	1539	352170	Itaberá	2009	0	1.78475	0	0.9	238	53.05	3.88	0.52	20.23	23.87	44.29	11.65	29.83	1.26	1.12	5.46	1.97	4.89	17858	9.79	0	1	5.55	2.36	2	100	1.41421	10
250	3	3	1540	352180	Itaí	2009	0	2.49715	0	1.26	333	53.05	3.03	0.46	8.06	25.43	50.39	26.51	26.73	6.61	2.57	5.17	1.74	5.04	24008	10.09	1	1	37.95	6.16	6.53	62.32	2.55539	7.8943
251	3	3	1541	352190	Itajobi	2009	0	1.14734	0	0.58	153	53.06	3.86	0.39	3.84	16.4	37.07	8.78	22.88	2.61	1.62	4.78	1.96	4.05	14556	9.59	0	1	20.68	4.55	14.69	100	3.83275	10
252	3	3	1542	352200	Itaju	2009	0	0.322455	0	0.16	43	53.07	8.57	0.38	4.34	13.18	46.12	12.5	20.93	13.95	3.74	4.57	2.93	3.63	3246	8.09	0	0	0	0	5.27	100	2.29565	10
253	3	3	1543	352210	Itanhaém	2009	8	9.59116	0	4.85	1279	53.07	3.37	0.51	11.66	19.42	35.45	20.22	20.02	7.19	2.68	4.47	1.83	4.41	87057	11.37	0	1	33.93	5.82	14.13	76.45	3.75899	8.74357
254	3	3	1544	352215	Itaóca	2009	0	0.262463	0	0.13	35	53.08	1.72	0.55	26.75	16.96	39.79	27.91	31.43	0	0	5.61	1.31	4.12	3228	8.08	0	0	0	0	2	100	1.41421	10
255	3	3	1545	352220	Itapecerica da Serra	2009	4	21.1621	1	10.7	2822	53.08	4.6	0.48	10.42	18.72	37.83	20.41	17.9	5.92	2.43	4.23	2.14	4.33	152614	11.94	1	1	7.31	2.7	22.34	28.79	4.72652	5.36563
256	3	3	1546	352230	Itapetininga	2009	1	15.4778	0	7.83	2064	53.08	5.07	0.5	6.66	20.04	38.69	16.92	18.46	4.31	2.08	4.3	2.25	4.48	144377	11.88	0	1	23.15	4.81	17.96	56.01	4.23792	7.48398
257	3	3	1547	352240	Itapeva	2009	4	10.461	0	5.29	1395	53.09	3.75	0.54	11.84	19.37	34.5	11.4	23.08	3.3	1.82	4.8	1.94	4.4	87753	11.38	0	1	11.43	3.38	12.14	38.17	3.48425	6.17819
258	3	3	1548	352250	Itapevi	2009	5	28.5335	2	14.43	3805	53.09	4.62	0.47	12.89	20.12	38.32	21.31	19.19	7.7	2.77	4.38	2.15	4.49	200769	12.21	0	1	18.83	4.34	24.8	40.47	4.97996	6.3616
259	3	3	1549	352260	Itapira	2009	7	5.84919	1	2.96	780	53.11	7.58	0.46	4.65	12.1	30.48	12.25	16.28	6.03	2.45	4.04	2.75	3.48	68537	11.14	0	1	19.11	4.37	26.95	53.86	5.19134	7.33894
260	3	3	1550	352265	Itapirapuã Paulista	2009	0	0.299958	0	0.15	40	53.13	1.46	0.54	33.95	19.11	31.41	15.09	25	2.5	1.58	5	1.21	4.37	3880	8.26	0	0	0	0	1.72	100	1.31149	10
261	3	3	1551	352270	Itápolis	2009	0	3.23955	1	1.64	432	53.13	5.34	0.45	3.64	12.73	37.85	21.24	20.83	6.94	2.64	4.56	2.31	3.57	40051	10.6	0	1	2.51	1.58	13.93	38.44	3.73229	6.2
262	3	3	1552	352280	Itaporanga	2009	0	1.64227	0	0.83	219	53.14	3.82	0.54	12.96	21.35	47.05	26.94	23.29	11.87	3.45	4.83	1.95	4.62	14549	9.59	0	1	13.74	3.71	3.47	46.37	1.86279	6.80955
263	3	3	1553	352290	Itapuí	2009	0	1.16234	0	0.59	155	53.15	5.99	0.42	4.25	20.76	50.05	16.22	22.58	1.29	1.14	4.75	2.45	4.56	12173	9.41	0	1	0	0	6.78	100	2.60384	10
264	3	3	1554	352300	Itapura	2009	1	0.404944	0	0.2	54	53.15	8.94	0.48	12.76	22.73	43.18	20.97	20.37	7.41	2.72	4.51	2.99	4.77	4357	8.38	0	0	0	0	7	100	2.64575	10
265	3	3	1555	352310	Itaquaquecetuba	2009	9	40.3144	13	20.38	5376	53.16	5.34	0.46	13.96	19.83	36.93	21.17	19.61	6.77	2.6	4.43	2.31	4.45	321770	12.68	0	1	15.48	3.93	18.52	23.77	4.30349	4.87545
266	3	3	1556	352320	Itararé	2009	0	5.17428	0	2.62	690	53.17	3.72	0.49	15.72	22.01	41.42	9.57	22.32	1.01	1.01	4.72	1.93	4.69	47934	10.78	0	1	12.52	3.54	4.58	54.12	2.14009	7.35663
267	3	3	1557	352330	Itariri	2009	0	1.19233	0	0.6	159	53.18	5.28	0.53	22.34	21.53	36.2	29.53	28.93	10.69	3.27	5.38	2.3	4.64	15471	9.65	0	0	6.55	2.56	8.97	98.14	2.995	9.90656
268	3	3	1558	352340	Itatiba	2009	4	9.50118	2	4.8	1267	53.19	4.04	0.5	4.57	12.44	33.94	10.04	13.18	1.97	1.4	3.63	2.01	3.53	101471	11.53	0	1	12.09	3.48	40.71	67.26	6.38044	8.20122
269	3	3	1559	352350	Itatinga	2009	2	2.04721	0	1.04	273	53.19	2.7	0.43	7.98	15.66	39.83	14.34	21.98	3.3	1.82	4.69	1.64	3.96	18052	9.8	1	1	5.62	2.37	17.45	31.98	4.17732	5.65509
270	3	3	1560	352360	Itirapina	2009	0	1.16234	0	0.59	155	53.2	3.7	0.49	5.6	24.29	46	10.67	18.71	0.65	0.8	4.33	1.92	4.93	15524	9.65	1	1	13.13	3.62	12.59	100	3.54824	10
271	3	3	1561	352370	Itirapuã	2009	0	0.569921	0	0.29	76	53.2	3.08	0.44	9.63	16.79	35.58	2.9	19.74	9.21	3.03	4.44	1.75	4.1	5914	8.69	0	0	17.04	4.13	13.49	100	3.67287	10
272	3	3	1562	352380	Itobi	2009	0	0.532426	0	0.27	71	53.2	3.13	0.41	3.19	12.02	40.37	17.05	23.94	8.45	2.91	4.89	1.77	3.47	7546	8.93	0	0	0	0	20.43	0	4.51996	0
273	3	3	1563	352390	Itu	2009	19	16.8801	1	8.53	2251	53.21	5.64	0.54	5.79	15.18	33.86	18.9	15.33	5.06	2.25	3.91	2.37	3.9	154147	11.95	0	1	30.9	5.56	40.35	35.22	6.35216	5.93464
274	3	3	1564	352400	Itupeva	2009	0	5.51923	1	2.79	736	53.21	7.76	0.45	6.13	12.49	36.38	12.88	14.13	5.16	2.27	3.76	2.79	3.53	44859	10.71	0	1	9.39	3.06	41.33	45.03	6.42884	6.71044
275	3	3	1565	352410	Ituverava	2009	0	3.5995	0	1.82	480	53.22	5.56	0.53	3.7	17.31	29.94	16.96	17.71	2.71	1.65	4.21	2.36	4.16	38695	10.56	0	1	33.77	5.81	30.59	79.36	5.53082	8.90842
276	3	3	1566	352420	Jaborandi	2009	0	0.704902	0	0.36	94	53.22	9.35	0.4	3.63	18.18	43.14	18.37	19.15	4.26	2.06	4.38	3.06	4.26	6592	8.79	0	1	15.25	3.91	15.3	100	3.91152	10
277	3	3	1567	352430	Jaboticabal	2009	1	6.35911	0	3.22	848	53.23	2.24	0.53	5.26	17.89	34.51	15.77	17.57	2.48	1.57	4.19	1.5	4.23	71662	11.18	0	1	30.85	5.55	47.93	37.8	6.92315	6.14817
278	3	3	1568	352440	Jacareí	2009	3	23.3068	1	11.78	3108	53.24	3.44	0.5	6.25	18.33	36.15	11.44	15.6	4.7	2.17	3.95	1.86	4.28	211214	12.26	0	1	24.38	4.94	42.96	29.39	6.55439	5.42125
279	3	3	1569	352450	Jaci	2009	0	0.442438	0	0.22	59	53.25	0.6	0.36	2.21	17.29	35.03	19.18	13.56	0	0	3.68	0.78	4.16	5657	8.64	0	1	36.46	6.04	31.77	100	5.63649	10
280	3	3	1570	352460	Jacupiranga	2009	0	1.74726	0	0.88	233	53.27	5.53	0.53	15.65	23.49	41.74	25	19.74	9.01	3	4.44	2.35	4.85	17208	9.75	0	0	17.43	4.17	8.64	81.39	2.93939	9.02164
281	3	3	1571	352470	Jaguariúna	2009	1	4.88182	1	2.47	651	53.3	4.16	0.5	3.95	12.13	31.64	15.94	12.29	2.76	1.66	3.51	2.04	3.48	44311	10.7	0	1	14.07	3.75	33.28	67.39	5.76888	8.20914
282	3	3	1572	352480	Jales	2009	1	3.77947	1	1.91	504	53.3	2.44	0.46	4.4	9.21	25.38	10.07	18.45	1.19	1.09	4.3	1.56	3.03	47012	10.76	0	1	8.51	2.92	16.52	79.77	4.06448	8.93141
283	3	3	1573	352490	Jambeiro	2009	0	0.472434	0	0.24	63	53.3	3.04	0.49	4.3	14.94	39.39	10.14	20.63	0	0	4.54	1.74	3.86	5349	8.58	0	0	0	0	40.18	100	6.33877	10
284	3	3	1574	352500	Jandira	2009	2	12.2083	1	6.17	1628	53.3	4.75	0.49	6.53	13.74	32.8	20.95	14.99	3.38	1.84	3.87	2.18	3.71	108344	11.59	0	1	11.26	3.36	30.81	9.38	5.55068	3.06268
285	3	3	1575	352510	Jardinópolis	2009	0	3.93695	0	1.99	525	53.31	3.02	0.51	8.97	24.86	40.44	15.37	18.67	4.95	2.23	4.32	1.74	4.99	37661	10.54	0	1	21.69	4.66	27.06	74.45	5.20192	8.62844
286	3	3	1576	352520	Jarinu	2009	0	2.31718	0	1.17	309	53.32	5.5	0.47	4.64	12.66	41.71	19.27	21.04	7.44	2.73	4.59	2.35	3.56	23847	10.08	0	0	21.64	4.65	19.19	26.9	4.38064	5.18652
287	3	3	1577	352530	Jaú	2009	1	12.5008	1	6.32	1667	53.36	4.61	0.46	3.67	12.27	41.1	10.06	16.26	2.52	1.59	4.03	2.15	3.5	131040	11.78	1	1	5.43	2.33	16.02	78	4.0025	8.83176
288	3	3	1578	352540	Jeriquara	2009	0	0.344952	0	0.17	46	53.39	2.69	0.42	7.79	17.5	38.93	3.23	19.57	0	0	4.42	1.64	4.18	3160	8.06	0	0	0	0	14.99	100	3.87169	10
289	3	3	1579	352550	Joanópolis	2009	1	1.07985	0	0.55	144	53.4	5.22	0.44	7.66	15.91	38.67	14.5	21.53	2.78	1.67	4.64	2.29	3.99	11768	9.37	0	1	0	0	16.24	0	4.02989	0
290	3	3	1580	352560	João Ramalho	2009	0	0.509929	0	0.26	68	53.4	1.91	0.42	5.88	14.4	37.02	12.5	19.12	2.94	1.71	4.37	1.38	3.79	4150	8.33	0	0	24.4	4.94	24.5	100	4.94975	10
291	3	3	1581	352570	José Bonifácio	2009	0	3.11207	0	1.57	415	53.43	3.36	0.46	2.08	14.41	37.53	17.55	18.31	3.13	1.77	4.28	1.83	3.8	32763	10.4	0	1	24.75	4.97	20.86	47.95	4.56727	6.92459
292	3	3	1582	352580	Júlio Mesquita	2009	0	0.532426	0	0.27	71	53.43	1.13	0.42	9.73	19.42	40.53	25.76	22.54	4.23	2.06	4.75	1.06	4.41	4430	8.4	0	0	0	0	5.61	100	2.36854	10
293	3	3	1583	352585	Jumirim	2009	0	0.187474	0	0.09	25	53.43	1.03	0.4	3.36	12.96	44.13	2.94	24	12	3.46	4.9	1.02	3.6	2798	7.94	0	0	0	0	12.9	0	3.59166	0
294	3	3	1584	352590	Jundiaí	2009	1	38.3797	1	19.4	5118	53.45	2.82	0.54	3.44	13.75	31.61	11.43	12.72	3.5	1.87	3.57	1.68	3.71	370126	12.82	1	1	23.3	4.83	66.35	35.03	8.14555	5.91861
295	3	3	1585	352600	Junqueirópolis	2009	0	1.70976	0	0.86	228	53.46	2.18	0.44	4.43	11.5	28.71	8.06	17.54	1.32	1.15	4.19	1.48	3.39	18726	9.84	1	1	10.79	3.28	11.41	100	3.37787	10
296	3	3	1586	352610	Juquiá	2009	2	2.30968	0	1.17	308	53.46	3.31	0.49	17.2	24.82	43.15	15.66	25.32	7.47	2.73	5.03	1.82	4.98	19246	9.87	0	0	10.29	3.21	7.35	78.63	2.71109	8.86736
297	3	3	1587	352620	Juquitiba	2009	0	3.12706	1	1.58	417	53.46	3.6	0.52	11.94	17.17	35.16	25.61	18.94	8.15	2.86	4.35	1.9	4.14	28737	10.27	0	1	17.5	4.18	6.48	94.88	2.54558	9.74064
298	3	3	1588	352630	Lagoinha	2009	0	0.307457	0	0.16	41	53.46	1.39	0.49	8.61	12.61	37.61	0	34.15	7.32	2.71	5.84	1.18	3.55	4841	8.48	0	0	0	0	4.16	100	2.03961	10
299	3	3	1589	352640	Laranjal Paulista	2009	0	2.47466	0	1.25	330	53.46	4.06	0.42	4.52	20.06	47.93	23.81	16.67	8.48	2.91	4.08	2.02	4.48	25251	10.14	0	1	4.01	2	22.15	40.03	4.70638	6.32693
300	3	3	1590	352650	Lavínia	2009	0	0.494931	0	0.25	66	53.47	5.41	0.39	5.74	24.26	39.82	18.18	24.24	9.09	3.02	4.92	2.32	4.93	8779	9.08	1	0	47.77	6.91	3.87	38.12	1.96723	6.17414
301	3	3	1591	352660	Lavrinhas	2009	0	0.757395	0	0.38	101	53.48	4.24	0.58	23	19.22	29.34	15.31	17.82	3.96	1.99	4.22	2.06	4.38	6590	8.79	0	0	0	0	13.5	100	3.67423	10
302	3	3	1592	352670	Leme	2009	3	9.20122	2	4.65	1227	53.48	4.31	0.48	4.43	18.52	39	12.76	20.05	2.53	1.59	4.48	2.08	4.3	91756	11.43	0	1	28.68	5.36	30.73	44.88	5.54346	6.69925
303	3	3	1593	352680	Lençóis Paulista	2009	1	6.4866	0	3.28	865	53.49	3.19	0.44	3.26	17.2	35.88	4.71	19.42	4.39	2.1	4.41	1.79	4.15	61428	11.03	0	1	6.58	2.57	33.97	64.7	5.82838	8.04363
304	3	3	1594	352690	Limeira	2009	3	26.4713	1	13.38	3530	53.5	4.99	0.5	5.66	14.15	33.8	14.67	15.07	4.33	2.08	3.88	2.23	3.76	276022	12.53	1	1	16.47	4.06	42.45	30.94	6.51537	5.56237
305	3	3	1595	352700	Lindóia	2009	0	0.584919	0	0.3	78	53.5	1.48	0.41	1.69	14.92	36.63	24.68	19.23	5.13	2.26	4.39	1.22	3.86	6712	8.81	0	0	15.25	3.91	7.66	100	2.76767	10
306	3	3	1596	352710	Lins	2009	2	6.99653	0	3.54	933	53.51	5.3	0.46	3.99	14.79	29.61	12.43	16.18	3.75	1.94	4.02	2.3	3.85	71432	11.18	1	1	19.76	4.45	53.29	42.7	7.3	6.53452
307	3	3	1597	352720	Lorena	2009	2	9.62116	1	4.86	1283	53.52	1.93	0.53	8.76	20.67	32.65	15.52	16.45	5.46	2.34	4.06	1.39	4.55	82537	11.32	0	1	21.94	4.68	25.21	58.8	5.02096	7.66812
308	3	3	1598	352725	Lourdes	2009	0	0.172476	0	0.09	23	53.52	2.11	0.38	6	11.93	37.5	3.57	8.7	0	0	2.95	1.45	3.45	2128	7.66	0	0	47.26	6.87	14.07	100	3.751	10
309	3	3	1599	352730	Louveira	2009	2	4.43188	0	2.24	591	53.54	5.31	0.52	4.41	12.9	39.82	10.28	13.2	2.54	1.59	3.63	2.31	3.59	37125	10.52	0	1	11.24	3.35	44.33	34.72	6.65808	5.89237
310	3	3	1600	352740	Lucélia	2009	0	1.54478	0	0.78	206	53.54	2.67	0.47	4.3	15.52	31.56	17.7	17.48	0.97	0.99	4.18	1.63	3.94	19882	9.9	1	1	25.33	5.03	6.39	69.05	2.52784	8.30963
311	3	3	1601	352750	Lucianópolis	2009	0	0.292459	0	0.15	39	53.54	1.9	0.52	2.71	11.98	30.54	21.74	17.95	7.69	2.77	4.24	1.38	3.46	2249	7.72	0	0	44.72	6.69	4.05	100	2.01246	10
312	3	3	1602	352760	Luís Antônio	2009	0	1.16984	0	0.59	156	53.54	1.62	0.43	5.25	13.02	28.69	13.53	22.44	1.92	1.39	4.74	1.27	3.61	11286	9.33	0	0	18.48	4.3	22.85	90.09	4.78017	9.49158
313	3	3	1603	352770	Luiziânia	2009	0	0.524927	0	0.27	70	53.55	5.28	0.36	3.77	23.49	47.94	17.44	22.86	2.86	1.69	4.78	2.3	4.85	5030	8.52	0	1	0	0	3.47	100	1.86279	10
314	3	3	1604	352780	Lupércio	2009	0	0.472434	0	0.24	63	53.58	1.15	0.41	4.95	16.22	45.21	31.82	25.4	4.76	2.18	5.04	1.07	4.03	4353	8.38	0	0	23	4.8	4.92	100	2.21811	10
315	3	3	1605	352790	Lutécia	2009	0	0.254965	0	0.13	34	53.58	1.92	0.43	7.56	25.73	36.1	9.3	20.59	5.88	2.43	4.54	1.39	5.07	2714	7.91	0	0	0	0	3.47	100	1.86279	10
316	3	3	1606	352800	Macatuba	2009	0	1.59728	0	0.81	213	53.58	3.61	0.55	2.41	13.06	32.26	14.68	21.6	1.41	1.19	4.65	1.9	3.61	16259	9.7	0	1	0	0	16.29	81.94	4.03609	9.05207
317	3	3	1607	352810	Macaubal	2009	0	0.599916	0	0.3	80	53.59	1.83	0.43	2.62	11.99	28.75	18.31	21.25	3.75	1.94	4.61	1.35	3.46	7663	8.94	0	0	26.17	5.12	20.03	39.21	4.47549	6.26179
318	3	3	1608	352820	Macedônia	2009	0	0.262463	0	0.13	35	53.63	1.83	0.43	2.83	3.85	18.88	4.55	22.86	2.86	1.69	4.78	1.35	1.96	3664	8.21	0	0	0	0	7.12	100	2.66833	10
319	3	3	1609	352830	Magda	2009	0	0.254965	0	0.13	34	53.64	0	0.44	4.35	10.64	30.21	7.69	17.65	5.88	2.43	4.2	0	3.26	3200	8.07	0	0	0	0	13.09	94.13	3.61801	9.70206
320	3	3	1610	352840	Mairinque	2009	0	4.93431	0	2.49	658	53.64	3.8	0.48	10.38	17.72	34.21	20.09	17.02	2.58	1.61	4.13	1.95	4.21	43223	10.67	0	1	9.33	3.05	34.4	82.35	5.86515	9.07469
321	3	3	1611	352850	Mairiporã	2009	2	8.03138	0	4.06	1071	53.65	6.69	0.58	9.43	18.05	32.05	17.31	14.85	4.01	2	3.85	2.59	4.25	80956	11.3	0	1	10.16	3.19	22.48	26.73	4.74131	5.17011
322	3	3	1612	352860	Manduri	2009	0	0.742397	0	0.38	99	53.68	6.35	0.48	1.78	16.73	36.41	13.48	23.23	6.06	2.46	4.82	2.52	4.09	8992	9.1	0	0	0	0	5.46	61.65	2.33666	7.85175
323	3	3	1613	352870	Marabá Paulista	2009	0	0.28496	0	0.14	38	53.69	0	0.4	7.22	24.64	43.77	17.14	26.32	5.26	2.29	5.13	0	4.96	4812	8.48	0	0	0	0	3.36	100	1.83303	10
324	3	3	1614	352880	Maracaí	2009	0	1.19233	0	0.6	159	53.69	0.68	0.43	3.43	14.64	25.53	16.85	18.24	0.63	0.79	4.27	0.82	3.83	13332	9.5	0	1	7.52	2.74	5.27	49.43	2.29565	7.03065
325	3	3	1615	352885	Marapoama	2009	0	0.224969	0	0.11	30	53.7	5.33	0.42	6.12	12.57	40.84	3.33	6.67	0	0	2.58	2.31	3.54	2633	7.88	0	0	0	0	8.8	0	2.96648	0
326	3	3	1616	352890	Mariápolis	2009	0	0.292459	0	0.15	39	53.7	2.49	0.38	6.06	18.18	48.79	6.52	15.38	0	0	3.92	1.58	4.26	3916	8.27	0	0	0	0	2.57	0	1.60312	0
327	3	3	1617	352900	Marília	2009	5	20.5996	2	10.42	2747	53.71	2.86	0.51	4.67	15.07	29.08	19.02	13.83	2.66	1.63	3.72	1.69	3.88	216745	12.29	1	1	14.91	3.86	31.2	75.32	5.5857	8.67871
328	3	3	1618	352910	Marinópolis	2009	0	0.14248	0	0.07	19	53.71	0	0.43	3.41	9.44	28.33	4.17	15.79	0	0	3.97	0	3.07	2113	7.66	0	0	0	0	2.76	100	1.66132	10
329	3	3	1619	352920	Martinópolis	2009	0	2.1372	0	1.08	285	53.71	3.55	0.46	7.53	24.26	36.34	17.11	20.7	5.26	2.29	4.55	1.88	4.93	24219	10.09	1	1	16.66	4.08	11.57	100	3.40147	10
330	3	3	1620	352930	Matão	2009	0	7.11651	0	3.6	949	53.71	3.89	0.53	5.4	17.05	33.44	10.22	15.81	2.32	1.52	3.98	1.97	4.13	76786	11.25	0	1	14.41	3.8	46.24	36.49	6.8	6.0407
331	3	3	1621	352940	Mauá	2009	3	43.074	5	21.78	5744	53.75	3.97	0.46	8.16	17.6	33.94	13.8	15.74	3.76	1.94	3.97	1.99	4.2	417064	12.94	1	1	15.78	3.97	41.38	47.48	6.43273	6.89057
332	3	3	1622	352950	Mendonça	2009	0	0.329954	0	0.17	44	53.75	3.28	0.37	4.18	11.82	27.67	13.56	15.91	2.27	1.51	3.99	1.81	3.44	4640	8.44	0	0	0	0	13.28	71.82	3.64417	8.47467
333	3	3	1623	352960	Meridiano	2009	0	0.239967	0	0.12	32	53.75	0	0.41	3.96	17.38	36.17	10.42	18.75	0	0	4.33	0	4.17	3855	8.26	0	0	51.52	7.18	15.1	87.54	3.88587	9.35628
334	3	3	1624	352965	Mesópolis	2009	0	0.194973	0	0.1	26	53.75	6.45	0.38	5.89	14.47	31.58	18.18	19.23	3.85	1.96	4.39	2.54	3.8	1886	7.54	0	0	0	0	5.63	100	2.37276	10
335	3	3	1625	352970	Miguelópolis	2009	0	2.29468	0	1.16	306	53.77	1.06	0.46	6.02	22.79	40.32	7.97	27.12	0.65	0.81	5.21	1.03	4.77	20451	9.93	0	1	19.7	4.44	12.95	65.97	3.59861	8.12219
336	3	3	1626	352980	Mineiros do Tietê	2009	0	1.22983	0	0.62	164	53.77	4.72	0.4	3.15	15.79	46.53	17.45	23.78	3.05	1.75	4.88	2.17	3.97	12038	9.4	0	0	0	0	5.59	28.14	2.36432	5.30471
337	3	3	1627	352990	Miracatu	2009	0	2.54965	0	1.29	340	53.78	4.67	0.51	19.2	24.65	42.65	23.57	24.12	12.94	3.6	4.91	2.16	4.96	20592	9.93	0	0	14.39	3.79	5.14	65.86	2.26716	8.11542
338	3	3	1628	353000	Mira Estrela	2009	0	0.179975	0	0.09	24	53.8	3.31	0.43	7.83	8.56	19.37	10.81	12.5	8.33	2.89	3.54	1.82	2.93	2820	7.94	0	0	0	0	6.73	100	2.59422	10
339	3	3	1629	353010	Mirandópolis	2009	0	2.32468	0	1.18	310	53.8	4.17	0.47	6.15	17.55	33.17	15.65	21.94	5.48	2.34	4.68	2.04	4.19	27483	10.22	1	1	21.98	4.69	9.14	38.31	3.02324	6.18951
340	3	3	1630	353020	Mirante do Paranapanema	2009	0	1.23733	0	0.63	165	53.8	6.62	0.51	16.45	15.47	30.24	15.83	17.58	4.85	2.2	4.19	2.57	3.93	17059	9.74	0	0	0	0	11.67	100	3.41614	10
341	3	3	1631	353030	Mirassol	2009	0	4.86682	0	2.46	649	53.8	4.22	0.47	9.06	17.45	35.43	14.3	14.33	2.47	1.57	3.79	2.05	4.18	53792	10.89	0	1	16.91	4.11	33.05	46.7	5.74891	6.83374
342	3	3	1632	353040	Mirassolândia	2009	0	0.35995	0	0.18	48	53.81	0	0.4	4.06	19.88	46.18	7.32	18.75	0	0	4.33	0	4.46	4295	8.37	0	0	23.67	4.87	10.12	100	3.18119	10
343	3	3	1633	353050	Mococa	2009	0	6.14914	0	3.11	820	53.84	4.41	0.54	4.75	14.42	26.95	16.89	14.27	3.9	1.98	3.78	2.1	3.8	66290	11.1	0	1	4.53	2.13	27.86	20.15	5.27826	4.48888
344	3	3	1634	353060	Moji das Cruzes	2009	10	45.2262	3	22.87	6031	53.86	2.93	0.55	8.71	16.12	31.13	22.46	16.2	5.82	2.41	4.02	1.71	4.01	387779	12.87	1	1	13.35	3.65	38.52	42.57	6.20645	6.52457
345	3	3	1635	353070	Mogi Guaçu	2009	5	13.2657	1	6.71	1769	53.87	2.74	0.45	4.07	17.29	36.42	10.55	15.94	3.67	1.92	3.99	1.66	4.16	137245	11.83	0	1	7.36	2.71	41.19	21.77	6.41794	4.66583
346	3	3	1636	353080	Moji-Mirim	2009	3	8.18136	1	4.14	1091	53.87	3.85	0.5	6.44	16.56	30.99	15.34	16.22	2.84	1.69	4.03	1.96	4.07	86505	11.37	0	1	16.28	4.03	33.98	14.69	5.82924	3.83275
347	3	3	1637	353090	Mombuca	2009	0	0.42744	0	0.22	57	53.88	4.12	0.65	17.35	14.43	35.74	19.57	24.56	7.02	2.65	4.96	2.03	3.8	3266	8.09	0	0	0	0	16.64	100	4.07922	10
348	3	3	1638	353100	Monções	2009	0	0.14248	0	0.07	19	53.89	2.13	0.43	4.64	8.06	19.35	6.9	5.26	0	0	2.29	1.46	2.84	2132	7.66	0	0	0	0	19.38	100	4.40227	10
349	3	3	1639	353110	Mongaguá	2009	0	4.89682	0	2.48	653	53.93	4.57	0.52	12.75	19.82	35.01	24.3	18.07	18.07	4.25	4.25	2.14	4.45	46293	10.74	1	1	15.51	3.94	12.69	47.82	3.5623	6.9152
350	3	3	1640	353120	Monte Alegre do Sul	2009	0	0.554923	0	0.28	74	53.93	1.86	0.48	2.38	15.65	35.61	15.07	14.86	6.76	2.6	3.86	1.36	3.96	7152	8.88	0	0	28.38	5.33	17.2	100	4.14729	10
351	3	3	1641	353130	Monte Alto	2009	1	3.76448	0	1.9	502	53.95	2.78	0.42	2.48	12.67	27.32	10.16	17.53	1.59	1.26	4.19	1.67	3.56	46642	10.75	0	1	21.59	4.65	50.48	43.31	7.10493	6.58103
352	3	3	1642	353140	Monte Aprazível	2009	0	1.76975	0	0.89	236	53.96	2.34	0.51	2.14	8.95	27.78	14.12	14.83	0.85	0.92	3.85	1.53	2.99	21746	9.99	0	1	18.71	4.33	29.09	93.08	5.39351	9.6478
353	3	3	1643	353150	Monte Azul Paulista	2009	0	1.67977	0	0.85	224	53.96	1.46	0.47	2.36	12.74	29.99	16.81	19.64	1.79	1.34	4.43	1.21	3.57	18931	9.85	0	1	15.76	3.97	28.98	0	5.38331	0
354	3	3	1644	353160	Monte Castelo	2009	0	0.277461	0	0.14	37	53.96	0	0.39	4.33	11.97	30.42	16.95	16.22	2.7	1.64	4.03	0	3.46	4063	8.31	0	0	0	0	13.16	100	3.62767	10
355	3	3	1645	353170	Monteiro Lobato	2009	0	0.382447	0	0.19	51	54.01	6.08	0.5	11.38	16.72	36.66	20	29.41	5.88	2.43	5.42	2.47	4.09	4120	8.32	0	0	0	0	11.03	100	3.32114	10
356	3	3	1646	353180	Monte Mor	2009	0	5.70671	1	2.89	761	54.01	4.17	0.46	7.66	17.39	36.09	17.33	16.69	3.81	1.95	4.09	2.04	4.17	48949	10.8	0	1	23.1	4.81	25.21	100	5.02096	10
357	3	3	1647	353190	Morro Agudo	2009	0	3.39703	0	1.72	453	54.03	6.63	0.46	6.09	23.5	43.62	11.53	24.06	2.43	1.56	4.91	2.58	4.85	29116	10.28	0	1	20.91	4.57	25.42	100	5.04183	10
358	3	3	1648	353200	Morungaba	2009	0	1.18484	0	0.6	158	54.04	4.43	0.45	9.76	11.13	34.82	17.49	18.35	3.16	1.78	4.28	2.1	3.34	11769	9.37	0	1	0	0	33.35	51.93	5.77495	7.20625
359	3	3	1649	353205	Motuca	2009	0	0.367449	0	0.19	49	54.04	1.98	0.48	20	20.92	31.38	15.69	26.53	4.08	2.02	5.15	1.41	4.57	4290	8.36	0	0	0	0	39.32	100	6.27057	10
360	3	3	1650	353210	Murutinga do Sul	2009	0	0.254965	0	0.13	34	54.04	2.25	0.44	7.21	10.1	29.29	4.08	20.59	2.94	1.71	4.54	1.5	3.18	4186	8.34	0	1	0	0	7.85	100	2.80179	10
361	3	3	1651	353215	Nantes	2009	0	0.292459	0	0.15	39	54.04	2.37	0.35	4.47	19.67	34.73	10.53	30.77	5.13	2.26	5.55	1.54	4.43	2707	7.9	0	0	0	0	5.02	100	2.24054	10
362	3	3	1652	353220	Narandiba	2009	0	0.539925	0	0.27	72	54.05	2.26	0.37	4.57	17.21	35.12	17.39	26.39	1.39	1.18	5.14	1.5	4.15	4288	8.36	0	0	0	0	22.67	100	4.7613	10
363	3	3	1653	353230	Natividade da Serra	2009	0	0.569921	0	0.29	76	54.05	8.62	0.52	19.86	20.96	41.35	34.33	25	7.89	2.81	5	2.94	4.58	6678	8.81	0	0	0	0	3.83	100	1.95704	10
364	3	3	1654	353240	Nazaré Paulista	2009	0	1.4098	0	0.71	188	54.05	7.02	0.47	12.13	20.04	40.74	21.79	23.94	19.15	4.38	4.89	2.65	4.48	16414	9.71	0	1	0	0	10.69	0	3.26956	0
365	3	3	1655	353250	Neves Paulista	2009	0	0.562422	0	0.28	75	54.08	3.16	0.41	1.28	10.92	29.18	12.2	14.67	2.67	1.63	3.83	1.78	3.3	8772	9.08	0	0	11.37	3.37	26.07	100	5.10588	10
366	3	3	1656	353260	Nhandeara	2009	0	0.967365	0	0.49	129	54.09	2.17	0.5	4.56	12.15	30.36	7.89	12.4	0.78	0.88	3.52	1.47	3.49	10725	9.28	0	1	9.37	3.06	23.63	96.49	4.86107	9.82293
367	3	3	1657	353270	Nipoã	2009	0	0.449937	0	0.23	60	54.09	1.69	0.37	4.03	19.6	47.44	18.84	18.33	3.33	1.83	4.28	1.3	4.43	4274	8.36	0	0	0	0	15.19	85.63	3.89744	9.25365
368	3	3	1658	353280	Nova Aliança	2009	0	0.584919	0	0.3	78	54.09	2.86	0.39	3.1	20.91	36.36	16.13	19.23	0	0	4.39	1.69	4.57	5891	8.68	0	0	17.35	4.17	14.72	100	3.83667	10
369	3	3	1659	353282	Nova Campina	2009	0	0.854881	0	0.43	114	54.1	5.32	0.47	23.04	23.09	34.14	20.71	29.82	2.63	1.62	5.46	2.31	4.81	8515	9.05	0	0	0	0	6.81	100	2.6096	10
370	3	3	1660	353284	Nova Canaã Paulista	2009	0	0.14248	0	0.07	19	54.12	0	0.34	6.28	3.62	26.09	6.25	10.53	10.53	3.24	3.24	0	1.9	2114	7.66	0	0	0	0	1.68	100	1.29615	10
371	3	3	1661	353286	Nova Castilho	2009	0	0.0749896	0	0.04	10	54.13	5.17	0.37	7.9	15.31	37.76	0	20	0	0	4.47	2.27	3.91	1125	7.03	0	0	0	0	11.41	100	3.37787	10
372	3	3	1662	353290	Nova Europa	2009	0	1.31982	0	0.67	176	54.13	0.94	0.39	2.45	18.16	39.3	9.85	18.75	3.41	1.85	4.33	0.97	4.26	9300	9.14	0	1	22.08	4.7	44.75	100	6.68954	10
373	3	3	1663	353300	Nova Granada	2009	0	2.23469	0	1.13	298	54.13	3.83	0.45	4.78	16.97	41.02	18.02	17.11	0.34	0.58	4.14	1.96	4.12	19180	9.86	0	1	15.84	3.98	18.95	63.1	4.35316	7.94355
374	3	3	1664	353310	Nova Guataporanga	2009	0	0.149979	0	0.08	20	54.14	4.81	0.41	4.97	12	26	11.76	20	5	2.24	4.47	2.19	3.46	2177	7.69	0	0	0	0	7.97	100	2.82312	10
375	3	3	1665	353320	Nova Independência	2009	0	0.239967	0	0.12	32	54.14	2.96	0.36	4.08	14.34	37.87	7.69	37.5	3.13	1.77	6.12	1.72	3.79	3068	8.03	1	0	34.01	5.83	28.84	100	5.37029	10
376	3	3	1666	353325	Novais	2009	0	0.532426	0	0.27	71	54.15	4.17	0.45	4.49	12.5	46.65	23.33	23.94	4.23	2.06	4.89	2.04	3.54	4592	8.43	0	0	0	0	12.58	0	3.54683	0
377	3	3	1667	353330	Nova Luzitânia	2009	0	0.314956	0	0.16	42	54.15	0	0.37	2.16	14.46	39.36	9.3	26.19	0	0	5.12	0	3.8	3441	8.14	0	0	0	0	12.18	93.22	3.48999	9.65505
378	3	3	1668	353340	Nova Odessa	2009	1	4.91182	1	2.48	655	54.15	3.1	0.42	4.79	12.96	35.24	12.84	12.98	3.36	1.83	3.6	1.76	3.6	51242	10.84	0	1	21.87	4.68	58.98	21.8	7.67984	4.66905
379	3	3	1669	353350	Novo Horizonte	2009	0	3.63699	0	1.84	485	54.16	4.38	0.45	4.1	15.39	40.31	18.7	20.41	1.44	1.2	4.52	2.09	3.92	36593	10.51	0	1	13.84	3.72	20.58	37.56	4.53652	6.12862
380	3	3	1670	353360	Nuporanga	2009	0	0.637411	0	0.32	85	54.16	1.51	0.45	3.29	14.93	32.01	10.59	22.35	0	0	4.73	1.23	3.86	6817	8.83	0	0	14.8	3.85	34.53	100	5.87622	10
381	3	3	1671	353370	Ocauçu	2009	0	0.464935	0	0.24	62	54.17	4.03	0.4	2.55	21.89	45.56	33.33	16.13	0	0	4.02	2.01	4.68	4163	8.33	0	0	24.08	4.91	7.25	0	2.69258	0
382	3	3	1672	353380	Óleo	2009	0	0.194973	0	0.1	26	54.17	3.25	0.42	5.84	15.91	52.73	0	23.08	3.85	1.96	4.8	1.8	3.99	2673	7.89	0	0	0	0	3.1	0	1.76068	0
383	3	3	1673	353390	Olímpia	2009	4	4.52937	1	2.29	604	54.18	2.03	0.44	4.3	16.32	35.76	10.12	20.03	5.46	2.34	4.48	1.42	4.04	50024	10.82	0	1	10.08	3.17	32.29	32.08	5.68243	5.66392
384	3	3	1674	353400	Onda Verde	2009	0	0.434939	0	0.22	58	54.19	3.52	0.35	1.82	22.39	41.72	8.93	22.41	1.72	1.31	4.73	1.88	4.73	3884	8.26	0	0	0	0	15.1	87.28	3.88587	9.34238
385	3	3	1675	353410	Oriente	2009	0	0.532426	0	0.27	71	54.19	1.71	0.45	5.93	17.43	36.1	28.57	32.39	5.63	2.37	5.69	1.31	4.17	6097	8.72	0	0	0	0	25.73	100	5.07247	10
386	3	3	1676	353420	Orindiúva	2009	0	0.464935	0	0.24	62	54.2	0	0.38	2.02	10.35	28.78	8.33	14.52	1.61	1.27	3.81	0	3.22	5675	8.64	0	0	36.24	6.02	76.88	100	8.76812	10
387	3	3	1677	353430	Orlândia	2009	0	3.62949	0	1.84	484	54.24	2.27	0.5	4.36	19.35	34.44	13.94	19.83	1.45	1.2	4.45	1.51	4.4	39781	10.59	0	1	5.07	2.25	53.8	51.79	7.33485	7.19653
388	3	3	1678	353440	Osasco	2009	12	78.1016	16	39.49	10415	54.24	5.05	0.55	9.9	13.89	28.77	18.29	13.57	4.84	2.2	3.68	2.25	3.73	666740	13.41	1	1	19.82	4.45	48.12	22.82	6.93686	4.77703
389	3	3	1679	353450	Oscar Bressane	2009	0	0.179975	0	0.09	24	54.24	2	0.45	4.14	14.89	23.4	31.58	12.5	0	0	3.54	1.41	3.86	2537	7.84	0	0	0	0	8.5	100	2.91548	10
390	3	3	1680	353460	Osvaldo Cruz	2009	1	2.37717	0	1.2	317	54.27	2.47	0.47	5.52	21.96	40.53	6.51	15.77	0.63	0.79	3.97	1.57	4.69	30917	10.34	1	1	12.97	3.6	22.14	45.79	4.70532	6.76683
391	3	3	1681	353470	Ourinhos	2009	7	11.2934	2	5.71	1506	54.27	2.63	0.51	4.81	16.69	34.21	1.9	16.8	2.99	1.73	4.1	1.62	4.09	103035	11.54	1	1	19.62	4.43	18.6	49.82	4.31277	7.05833
392	3	3	1682	353475	Ouroeste	2009	0	0.877378	0	0.44	117	54.27	4.3	0.44	4.13	8.01	20.08	3.03	22.22	2.56	1.6	4.71	2.07	2.83	8405	9.04	0	1	12.3	3.51	10.2	0	3.19374	0
393	3	3	1683	353480	Ouro Verde	2009	0	0.907374	0	0.46	121	54.27	2.86	0.4	8.86	21.86	40.12	13.27	21.49	4.13	2.03	4.64	1.69	4.68	7800	8.96	0	0	0	0	5.97	85.46	2.44336	9.24446
394	3	3	1684	353490	Pacaembu	2009	0	0.742397	0	0.38	99	54.27	1.54	0.46	5.4	19.05	37.28	8.85	19.19	1.01	1.01	4.38	1.24	4.36	13226	9.49	1	1	45.58	6.75	5.42	73.73	2.32809	8.58662
395	3	3	1685	353500	Palestina	2009	0	0.914873	0	0.46	122	54.28	2.32	0.41	4.65	16.76	44.47	9.77	22.13	1.64	1.28	4.7	1.52	4.09	11051	9.31	0	0	9.25	3.04	21.46	100	4.63249	10
396	3	3	1686	353510	Palmares Paulista	2009	0	1.13984	0	0.58	152	54.29	2.28	0.34	1.2	17.02	41.39	9.66	23.68	3.29	1.81	4.87	1.51	4.13	10934	9.3	0	0	18.75	4.33	44.78	34.87	6.69179	5.90508
397	3	3	1687	353520	Palmeira d'Oeste	2009	1	0.772392	0	0.39	103	54.29	3.2	0.43	4.36	9.01	31.9	10.71	13.59	1.94	1.39	3.69	1.79	3	9584	9.17	0	1	0	0	5.61	0	2.36854	0
398	3	3	1688	353530	Palmital	2009	0	1.82975	0	0.93	244	54.31	5.96	0.46	9.16	17.22	34.81	11.54	17.62	2.05	1.43	4.2	2.44	4.15	21186	9.96	0	1	9.46	3.08	6.76	82.47	2.6	9.0813
399	3	3	1689	353540	Panorama	2009	2	1.56728	0	0.79	209	54.32	3.64	0.46	4.75	18.04	46.8	19.84	24.4	4.31	2.08	4.94	1.91	4.25	14583	9.59	0	1	6.9	2.63	5.58	47.58	2.3622	6.89783
400	3	3	1690	353550	Paraguaçu Paulista	2009	1	4.22191	2	2.13	563	54.33	4.35	0.46	6.5	19.16	35.64	11.05	22.02	3.2	1.79	4.69	2.09	4.38	42278	10.65	1	1	7.13	2.67	10.96	67.12	3.31059	8.19268
401	3	3	1691	353560	Paraibuna	2009	1	1.54478	0	0.78	206	54.34	7.63	0.52	11.38	13.25	32.84	18.18	22.82	11.17	3.34	4.78	2.76	3.64	17388	9.76	0	0	0	0	16.88	100	4.10853	10
402	3	3	1692	353570	Paraíso	2009	0	0.532426	0	0.27	71	54.35	1.86	0.45	2.43	11.21	30.39	8	23.94	2.82	1.68	4.89	1.37	3.35	5898	8.68	0	0	0	0	29.29	82.97	5.41202	9.10879
403	3	3	1693	353580	Paranapanema	2009	0	1.79975	0	0.91	240	54.36	3.16	0.5	9.72	13.68	38.41	11.19	23.75	7.08	2.66	4.87	1.78	3.7	17808	9.79	0	1	0	0	7.56	69.2	2.74955	8.31865
404	3	3	1694	353590	Paranapuã	2009	0	0.299958	0	0.15	40	54.37	2.6	0.45	4.22	10.06	29.87	12.28	17.5	2.5	1.58	4.18	1.61	3.17	3815	8.25	0	0	0	0	6.09	92.44	2.46779	9.61457
405	3	3	1695	353600	Parapuã	2009	0	0.682405	0	0.35	91	54.37	1.22	0.42	4.85	15.31	32.86	13.93	23.08	4.4	2.1	4.8	1.11	3.91	10844	9.29	0	0	9.17	3.03	17.62	100	4.19762	10
406	3	3	1696	353610	Pardinho	2009	0	0.749896	0	0.38	100	54.38	4.86	0.46	6.11	10.04	33.61	9.18	21	4	2	4.58	2.21	3.17	5582	8.63	0	0	0	0	5.36	56.76	2.31517	7.53392
407	3	3	1697	353620	Pariquera-Açu	2009	1	2.19719	1	1.11	293	54.39	6.2	0.48	10.09	21.69	40.36	21.56	18.43	5.8	2.41	4.29	2.49	4.66	18446	9.82	0	1	16.35	4.04	5.89	100	2.42693	10
408	3	3	1698	353625	Parisi	2009	0	0.202472	0	0.1	27	54.39	5.69	0.4	0.54	9.66	35.86	9.52	14.81	0	0	3.85	2.39	3.11	2032	7.62	0	0	0	0	11.92	100	3.45254	10
409	3	3	1699	353630	Patrocínio Paulista	2009	0	1.68727	0	0.85	225	54.41	5.07	0.43	6.19	15.06	33.96	9.38	23.11	6.22	2.49	4.81	2.25	3.88	13000	9.47	0	1	7.81	2.79	17.15	100	4.14126	10
410	3	3	1700	353640	Paulicéia	2009	0	0.584919	0	0.3	78	54.42	3.09	0.44	4.91	20.77	45.07	21.37	26.92	6.41	2.53	5.19	1.76	4.56	6339	8.75	0	0	16.07	4.01	3.69	100	1.92094	10
411	3	3	1701	353650	Paulínia	2009	1	9.26871	0	4.69	1236	54.43	1.57	0.49	3.6	11.82	25.57	15.99	14.56	3.64	1.91	3.82	1.25	3.44	82146	11.32	0	1	15.26	3.91	40.38	39.81	6.35453	6.30952
412	3	3	1702	353657	Paulistânia	2009	0	0.157478	0	0.08	21	54.43	0	0.43	4.74	13.29	31.47	20	23.81	4.76	2.18	4.88	0	3.65	1779	7.48	0	0	111.92	10.58	2.14	100	1.46287	10
413	3	3	1703	353660	Paulo de Faria	2009	0	0.854881	0	0.43	114	54.44	8.57	0.53	8.5	14.19	37.78	13.89	28.07	4.39	2.09	5.3	2.93	3.77	8589	9.06	0	1	11.62	3.41	19.61	41.59	4.42832	6.44903
414	3	3	1704	353670	Pederneiras	2009	2	4.19192	0	2.12	559	54.44	6.54	0.5	7.2	15.19	39.92	12.14	23.26	6.08	2.47	4.82	2.56	3.9	41497	10.63	0	1	17.08	4.13	25.73	42.69	5.07247	6.53376
415	3	3	1705	353680	Pedra Bela	2009	0	0.539925	0	0.27	72	54.46	6.56	0.41	6.4	16.39	45.59	22.22	26.39	0	0	5.14	2.56	4.05	5780	8.66	0	0	0	0	7.13	86.11	2.67021	9.27955
416	3	3	1706	353690	Pedranópolis	2009	0	0.194973	0	0.1	26	54.47	0	0.38	4.73	9.77	20.69	5.88	7.69	3.85	1.96	2.77	0	3.13	2558	7.85	0	0	0	0	15.43	100	3.9281	10
417	3	3	1707	353700	Pedregulho	2009	0	1.91223	0	0.97	255	54.48	2.6	0.5	6.74	16.29	39.12	9.95	18.04	1.18	1.08	4.25	1.61	4.04	15700	9.66	0	1	25.57	5.06	20.86	41.04	4.56727	6.40625
418	3	3	1708	353710	Pedreira	2009	0	3.65949	0	1.85	488	54.48	1.16	0.43	3.02	9.89	38	17.75	16.6	2.87	1.69	4.07	1.08	3.15	41558	10.63	0	1	7.33	2.71	27.96	73.75	5.28772	8.58778
419	3	3	1709	353715	Pedrinhas Paulista	2009	0	0.209971	0	0.11	28	54.5	1.94	0.56	5.95	13.93	28.69	19.23	3.57	3.57	1.89	1.89	1.39	3.73	2940	7.99	0	0	0	0	9.02	100	3.00333	10
420	3	3	1710	353720	Pedro de Toledo	2009	0	1.16234	0	0.59	155	54.5	2.12	0.48	15.15	19.27	38.42	20.83	24.52	6.45	2.54	4.95	1.46	4.39	10204	9.23	0	0	9.88	3.14	6.77	100	2.60192	10
421	3	3	1711	353730	Penápolis	2009	3	5.82669	2	2.95	777	54.52	4.66	0.47	4.05	13.7	32.65	11.21	14.41	4.25	2.06	3.8	2.16	3.7	58510	10.98	0	1	10.32	3.21	17.43	69.95	4.17493	8.36361
422	3	3	1712	353740	Pereira Barreto	2009	1	2.29468	1	1.16	306	54.52	2.4	0.49	7.92	18.34	37.77	18.63	25.49	1.96	1.4	5.05	1.55	4.28	24962	10.13	0	1	32.01	5.66	17.16	100	4.14246	10
423	3	3	1713	353750	Pereiras	2009	0	0.742397	0	0.38	99	54.54	5.01	0.44	2.34	13	39.97	17.71	22.22	5.05	2.25	4.71	2.24	3.61	7454	8.92	0	0	13.69	3.7	3.18	100	1.78326	10
424	3	3	1714	353760	Peruíbe	2009	0	8.11387	0	4.1	1082	54.56	3.83	0.55	10.45	19.1	36.12	29.32	22.55	8.6	2.93	4.75	1.96	4.37	59773	11	0	1	28.86	5.37	16.03	86.09	4.00375	9.27847
425	3	3	1715	353770	Piacatu	2009	0	0.569921	0	0.29	76	54.56	0	0.41	6.57	16.48	30.33	9.84	26.32	1.32	1.15	5.13	0	4.06	5287	8.57	0	0	0	0	13.36	100	3.65513	10
426	3	3	1716	353780	Piedade	2009	2	4.92681	1	2.49	657	54.56	7.04	0.49	11.38	18.63	41.97	11.54	19.18	2.89	1.7	4.38	2.65	4.32	52143	10.86	0	1	9.62	3.1	8.58	49.29	2.92916	7.02068
427	3	3	1717	353790	Pilar do Sul	2009	0	2.8721	1	1.45	383	54.56	7.88	0.47	12.77	19.83	40.15	17.75	17.49	3.13	1.77	4.18	2.81	4.45	26406	10.18	0	1	3.82	1.95	5.04	21.38	2.24499	4.62385
428	3	3	1718	353800	Pindamonhangaba	2009	1	15.5678	1	7.87	2076	54.57	1.96	0.52	6.48	17.32	32.29	7.61	17.2	2.79	1.67	4.15	1.4	4.16	146995	11.9	0	1	19.34	4.4	28.44	54.86	5.33292	7.40675
429	3	3	1719	353810	Pindorama	2009	0	1.28232	0	0.65	171	54.57	3.25	0.4	4.86	12.62	37.95	9.38	18.13	1.17	1.08	4.26	1.8	3.55	15039	9.62	0	0	0	0	26.91	50.01	5.18748	7.07177
430	3	3	1720	353820	Pinhalzinho	2009	4	1.01236	0	0.51	135	54.58	3.98	0.42	4.71	11.92	37.75	23.72	15.56	5.93	2.43	3.94	2	3.45	13105	9.48	0	0	7.75	2.78	18.03	0	4.24617	0
431	3	3	1721	353830	Piquerobi	2009	0	0.194973	0	0.1	26	54.59	0	0.42	9.06	19.74	33.98	11.11	19.23	0	0	4.39	0	4.44	3537	8.17	0	0	0	0	9.15	100	3.0249	10
432	3	3	1722	353850	Piquete	2009	0	1.12484	0	0.57	150	54.6	0	0.5	11.12	17.48	27.26	18.34	19.33	6.67	2.58	4.4	0	4.18	14107	9.55	0	0	14.04	3.75	16.6	100	4.07431	10
433	3	3	1723	353860	Piracaia	2009	0	2.48965	0	1.26	332	54.6	5.28	0.59	6.16	11.22	27.11	21.33	18.37	9.94	3.15	4.29	2.3	3.35	25116	10.13	0	1	12.02	3.47	21.13	23.01	4.59674	4.79687
434	3	3	1724	353870	Piracicaba	2009	15	36.6399	1	18.53	4886	54.63	3.67	0.54	5.65	15.64	33.87	12.53	15.27	4.05	2.01	3.91	1.92	3.95	364571	12.81	1	1	21.89	4.68	49.12	53.69	7.00857	7.32735
435	3	3	1725	353880	Piraju	2009	0	2.52715	0	1.28	337	54.65	5.74	0.49	3.44	14.85	33.61	15.7	22.26	2.37	1.54	4.72	2.4	3.85	28475	10.26	0	1	3.51	1.87	9.89	94.26	3.14484	9.70876
436	3	3	1726	353890	Pirajuí	2009	1	1.81475	1	0.92	242	54.66	2.9	0.48	4.15	21.18	34.71	19.67	20.25	2.07	1.44	4.5	1.7	4.6	22704	10.03	1	1	17.83	4.22	17.23	58.87	4.1509	7.67268
437	3	3	1727	353900	Pirangi	2009	0	0.727399	0	0.37	97	54.68	5.29	0.38	1.57	14.44	33.78	9.76	18.56	0	0	4.31	2.3	3.8	10623	9.27	0	1	37.85	6.15	17.34	100	4.16413	10
438	3	3	1728	353910	Pirapora do Bom Jesus	2009	0	1.57478	0	0.8	210	54.75	3	0.49	11.64	20.2	35.2	22.35	22.38	4.76	2.18	4.73	1.73	4.49	15733	9.66	0	0	12.98	3.6	26.31	44.78	5.12933	6.69179
439	3	3	1729	353920	Pirapozinho	2009	0	2.1522	1	1.09	287	54.76	1.23	0.53	6.42	16.98	30.78	17.16	23	2.79	1.67	4.8	1.11	4.12	24694	10.11	0	0	20.48	4.53	21.75	79.31	4.66369	8.90562
440	3	3	1730	353930	Pirassununga	2009	3	6.55409	1	3.31	874	54.77	3.05	0.52	3.96	17.99	37	15.72	13.62	7.78	2.79	3.69	1.75	4.24	70081	11.16	0	1	24.46	4.95	31.1	83.17	5.57674	9.11976
441	3	3	1731	353940	Piratininga	2009	0	0.997361	0	0.5	133	54.77	3.24	0.48	3.29	13.63	30.74	14.79	15.04	3.76	1.94	3.88	1.8	3.69	12072	9.4	0	0	8.39	2.9	21.45	25.28	4.63141	5.02792
442	3	3	1732	353950	Pitangueiras	2009	2	4.11693	1	2.08	549	54.8	4.66	0.42	7.67	22.5	38.75	15.49	20.77	4.01	2	4.56	2.16	4.74	35307	10.47	0	1	17.18	4.14	39.45	40.46	6.28092	6.36082
443	3	3	1733	353960	Planalto	2009	0	0.419942	0	0.21	56	54.8	0.72	0.39	5.4	21.2	36.41	20.25	25	0	0	5	0.85	4.6	4463	8.4	0	0	0	0	16.2	81.23	4.02492	9.01277
444	3	3	1734	353970	Platina	2009	0	0.382447	0	0.19	51	54.81	0	0.5	6.05	26.94	55.1	27.45	21.57	1.96	1.4	4.64	0	5.19	3192	8.07	0	0	0	0	9.33	100	3.0545	10
445	3	3	1735	353980	Poá	2009	1	13.0557	1	6.6	1741	54.83	1.42	0.45	8.99	15.88	33.89	16.72	13.79	4.37	2.09	3.71	1.19	3.99	106013	11.57	0	0	10.48	3.24	27.08	57.29	5.20384	7.56902
446	3	3	1736	353990	Poloni	2009	0	0.599916	0	0.3	80	54.9	2.17	0.39	0.65	10.3	33.17	7.25	18.75	2.5	1.58	4.33	1.47	3.21	5395	8.59	0	0	0	0	21.49	59.12	4.63573	7.68895
447	3	3	1737	354000	Pompéia	2009	0	1.79225	1	0.91	239	54.9	3.04	0.49	5.81	14.86	30.27	4.71	12.97	0.84	0.91	3.6	1.74	3.86	19964	9.9	0	1	5.06	2.25	41.64	86.26	6.45291	9.28763
448	3	3	1738	354010	Pongaí	2009	0	0.262463	0	0.13	35	54.9	0	0.46	3.13	20.23	32.3	2.86	17.14	2.86	1.69	4.14	0	4.5	3481	8.16	0	0	0	0	17.48	100	4.18091	10
449	3	3	1739	354020	Pontal	2009	0	5.20428	0	2.63	694	54.9	4.62	0.46	8.01	21.41	45.72	20.78	22.05	3.75	1.94	4.7	2.15	4.63	40244	10.6	0	1	15.36	3.92	38.28	64.44	6.18708	8.02745
450	3	3	1740	354025	Pontalinda	2009	0	0.397445	0	0.2	53	54.95	20.85	0.38	3.33	11.27	31.21	13.64	22.64	1.89	1.37	4.76	4.57	3.36	4074	8.31	0	0	0	0	2.09	83.29	1.44568	9.12634
451	3	3	1741	354030	Pontes Gestal	2009	0	0.224969	0	0.11	30	54.95	6.15	0.38	3.3	8.54	33.67	16.67	16.67	3.33	1.83	4.08	2.48	2.92	2518	7.83	0	0	0	0	25.46	100	5.04579	10
452	3	3	1742	354040	Populina	2009	0	0.472434	0	0.24	63	54.95	0.96	0.42	3.14	17.07	29.34	11.63	34.92	0	0	5.91	0.98	4.13	4223	8.35	0	1	0	0	5.15	100	2.26936	10
453	3	3	1743	354050	Porangaba	2009	0	0.524927	0	0.27	70	54.97	4.56	0.51	13.47	21.71	46.11	22.78	20	11.43	3.38	4.47	2.13	4.66	8326	9.03	0	0	0	0	5.42	100	2.32809	10
454	3	3	1744	354060	Porto Feliz	2009	1	4.73184	1	2.39	631	54.97	4.51	0.46	3.63	15.22	36.99	15.66	19.02	2.69	1.64	4.36	2.12	3.9	48893	10.8	0	1	6.18	2.49	23.74	83.83	4.87237	9.15587
455	3	3	1745	354070	Porto Ferreira	2009	3	5.0543	3	2.56	674	54.98	8.81	0.46	5.11	13.32	30.25	22.6	15.43	2.08	1.44	3.93	2.97	3.65	51400	10.85	0	1	11.76	3.43	47.67	55.52	6.90435	7.45117
456	3	3	1746	354075	Potim	2009	7	1.76975	1	0.89	236	54.99	1.19	0.37	7.36	16.88	45.75	16.85	18.64	8.47	2.91	4.32	1.09	4.11	19397	9.87	0	0	32.01	5.66	4.04	84.04	2.00998	9.16733
457	3	3	1747	354080	Potirendaba	2009	0	1.71726	0	0.87	229	55	1.13	0.4	2.99	11.77	40.61	20.45	12.66	1.75	1.32	3.56	1.06	3.43	15449	9.65	0	1	13.16	3.63	31.19	96.18	5.5848	9.80714
458	3	3	1748	354085	Pracinha	2009	0	0.104985	0	0.05	14	55.02	4.55	0.39	8.36	49.06	64.15	38.1	14.29	14.29	3.78	3.78	2.13	7	2858	7.96	1	0	36.93	6.08	0.72	100	0.848528	10
459	3	3	1749	354090	Pradópolis	2009	0	1.86724	0	0.94	249	55.04	6.97	0.46	5.32	18.6	37.6	8.41	20.88	2.41	1.55	4.57	2.64	4.31	17377	9.76	0	0	5.93	2.44	60.56	80.49	7.78203	8.97162
460	3	3	1750	354100	Praia Grande	2009	3	28.8185	6	14.57	3843	55.05	3.34	0.51	8.36	20.37	35.07	20.59	16.6	6.74	2.6	4.07	1.83	4.51	262051	12.48	1	1	23.96	4.89	28.23	75.88	5.31319	8.71091
461	3	3	1751	354105	Pratânia	2009	0	0.539925	1	0.27	72	55.06	7.89	0.4	4.02	10.37	28.34	31.87	25	5.56	2.36	5	2.81	3.22	4599	8.43	0	0	0	0	8.28	65.86	2.8775	8.11542
462	3	3	1752	354110	Presidente Alves	2009	1	0.464935	0	0.24	62	55.07	2.16	0.48	6.28	13.19	39.88	27.27	19.35	3.23	1.8	4.4	1.47	3.63	4123	8.32	0	0	0	0	7.33	0	2.7074	0
463	3	3	1753	354120	Presidente Bernardes	2009	0	0.757395	0	0.38	101	55.07	7.05	0.48	7.01	12.59	27.61	8.76	12.87	0.99	1	3.59	2.66	3.55	13570	9.52	1	1	0	0	18.62	100	4.31509	10
464	3	3	1754	354130	Presidente Epitácio	2009	1	4.60436	1	2.33	614	55.08	1.61	0.49	7.59	17.66	32.2	19.4	21.5	1.95	1.4	4.64	1.27	4.2	41318	10.63	0	1	21.88	4.68	14.91	83.51	3.86135	9.13838
465	3	3	1755	354140	Presidente Prudente	2009	2	19.9022	5	10.06	2654	55.1	1.53	0.54	4.34	14.22	27.83	13.26	13.07	5.09	2.26	3.62	1.24	3.77	207610	12.24	1	1	18.95	4.35	35.05	44.24	5.9203	6.65132
466	3	3	1756	354150	Presidente Venceslau	2009	0	3.53951	0	1.79	472	55.1	0.5	0.51	7.25	16.6	33.27	14.67	16.1	1.48	1.22	4.01	0.7	4.07	37910	10.54	0	1	18.46	4.3	19.06	79.83	4.36578	8.93476
467	3	3	1757	354160	Promissão	2009	0	3.64449	1	1.84	486	55.11	3.66	0.44	4.84	17.83	29.81	10.04	22.02	3.91	1.98	4.69	1.91	4.22	35674	10.48	0	1	8.53	2.92	25.18	41.76	5.01797	6.4622
468	3	3	1758	354165	Quadra	2009	0	0.337453	0	0.17	45	55.11	1.82	0.49	8.54	16.73	45.14	28.13	17.78	8.89	2.98	4.22	1.35	4.09	3236	8.08	0	0	31.6	5.62	2.82	100	1.67929	10
469	3	3	1759	354170	Quatá	2009	0	1.49979	1	0.76	200	55.14	3.5	0.42	3.96	18.67	34.76	7.37	21	3	1.73	4.58	1.87	4.32	12799	9.46	0	0	7.91	2.81	33.33	100	5.77321	10
470	3	3	1760	354180	Queiroz	2009	0	0.269962	0	0.14	36	55.15	2.56	0.43	10.66	15.38	31.62	12.12	25	0	0	5	1.6	3.92	2808	7.94	0	0	0	0	1.95	100	1.39642	10
471	3	3	1761	354190	Queluz	2009	1	1.10985	0	0.56	148	55.15	5.18	0.47	11.86	19.96	38.13	11.01	25.68	6.08	2.47	5.07	2.27	4.47	11309	9.33	0	1	27.02	5.2	8.84	93.99	2.97321	9.69484
472	3	3	1762	354200	Quintana	2009	0	0.539925	0	0.27	72	55.15	2.66	0.43	7.28	12.92	32.92	10.23	19.44	1.39	1.18	4.41	1.63	3.59	6004	8.7	0	0	0	0	22.34	100	4.72652	10
473	3	3	1763	354210	Rafard	2009	0	0.899875	0	0.45	120	55.17	3.95	0.4	4.37	10.8	33.58	11.21	12.5	2.5	1.58	3.54	1.99	3.29	8612	9.06	0	0	23.32	4.83	31.79	0	5.63826	0
474	3	3	1764	354220	Rancharia	2009	3	2.8496	0	1.44	380	55.18	2.42	0.47	4.16	16.98	39.05	16.37	19.47	3.42	1.85	4.41	1.55	4.12	28804	10.27	0	1	27.74	5.27	16.52	100	4.06448	10
475	3	3	1765	354230	Redenção da Serra	2009	0	0.389946	0	0.2	52	55.18	3.57	0.47	17.29	22.82	35.44	18.6	23.08	0	0	4.8	1.89	4.78	3873	8.26	0	0	0	0	5.7	100	2.38747	10
476	3	3	1766	354240	Regente Feijó	2009	0	1.61977	0	0.82	216	55.21	1.07	0.47	4.17	16.42	35.96	10.04	15.74	2.31	1.52	3.97	1.03	4.05	18494	9.83	0	1	21.81	4.67	20.39	100	4.51553	10
477	3	3	1767	354250	Reginópolis	2009	0	0.434939	0	0.22	58	55.22	3.33	0.41	3.65	36.68	60.85	10.77	17.24	1.72	1.31	4.15	1.83	6.06	7323	8.9	1	0	28.35	5.32	8.94	39.32	2.98998	6.27057
478	3	3	1768	354260	Registro	2009	0	6.53159	0	3.3	871	55.25	1.68	0.53	11.02	25.17	38.5	16.37	19.75	5.4	2.32	4.44	1.3	5.02	54261	10.9	0	1	16.59	4.07	18.82	94.77	4.3382	9.73499
479	3	3	1769	354270	Restinga	2009	1	0.869879	0	0.44	116	55.3	3.49	0.39	9.65	17.84	39.62	19.3	12.93	6.03	2.46	3.6	1.87	4.22	6587	8.79	0	0	0	0	16.51	100	4.06325	10
480	3	3	1770	354280	Ribeira	2009	0	0.382447	0	0.19	51	55.32	8.52	0.48	15.46	17.67	30	21.28	19.61	5.88	2.43	4.43	2.92	4.2	3358	8.12	0	0	0	0	2.95	97.35	1.71756	9.86661
481	3	3	1771	354290	Ribeirão Bonito	2009	1	1.36481	0	0.69	182	55.32	4.7	0.46	4.02	21.69	40.21	29.7	24.18	2.2	1.48	4.92	2.17	4.66	12135	9.4	0	1	8.31	2.88	13.84	100	3.72022	10
482	3	3	1772	354300	Ribeirão Branco	2009	0	2.04721	0	1.04	273	55.33	7.77	0.48	26.27	22.44	40.53	13.25	24.54	2.2	1.48	4.95	2.79	4.74	18269	9.81	0	1	0	0	1.9	73.14	1.3784	8.55219
483	3	3	1773	354310	Ribeirão Corrente	2009	1	0.50243	0	0.25	67	55.34	2.87	0.42	5.76	9.81	31.56	18.92	29.85	4.48	2.12	5.46	1.69	3.13	4273	8.36	0	0	0	0	9.52	100	3.08545	10
484	3	3	1774	354320	Ribeirão do Sul	2009	0	0.42744	0	0.22	57	55.34	1.35	0.59	4.41	14.16	28.61	1.79	21.05	5.26	2.29	4.59	1.16	3.76	4446	8.4	0	0	0	0	3.49	74.18	1.86815	8.61278
485	3	3	1775	354323	Ribeirão dos Índios	2009	0	0.149979	0	0.08	20	55.36	1.82	0.38	4.44	13.19	32.64	12.5	15	5	2.24	3.87	1.35	3.63	2187	7.69	0	0	0	0	6.73	100	2.59422	10
486	3	3	1776	354325	Ribeirão Grande	2009	0	0.832384	0	0.42	111	55.38	3.98	0.42	12.1	22.17	39.91	5.88	18.92	0.9	0.95	4.35	2	4.71	7422	8.91	0	0	0	0	6.84	100	2.61534	10
487	3	3	1777	354330	Ribeirão Pires	2009	3	10.9635	1	5.54	1462	55.38	3.46	0.48	8.42	16.6	33.76	17.02	11.7	3.56	1.89	3.42	1.86	4.07	113068	11.64	0	1	8.9	2.98	48.09	29.62	6.9347	5.44243
488	3	3	1778	354340	Ribeirão Preto	2009	24	59.0168	3	29.84	7870	55.41	4.35	0.55	4.08	13.75	32.12	16.66	13.18	4.64	2.15	3.63	2.09	3.71	604682	13.31	0	1	30.82	5.55	40.3	37.71	6.34823	6.14085
489	3	3	1779	354350	Riversul	2009	0	0.614914	0	0.31	82	55.42	1.05	0.52	24.79	27.78	46.59	12.86	42.68	7.32	2.71	6.53	1.02	5.27	6163	8.73	0	0	0	0	1.54	100	1.24097	10
490	3	3	1780	354360	Rifaina	2009	0	0.299958	0	0.15	40	55.42	3.4	0.45	6.42	15.59	39.16	9.3	15	0	0	3.87	1.84	3.95	3436	8.14	0	0	0	0	21.43	100	4.62925	10
491	3	3	1781	354370	Rincão	2009	1	1.18484	1	0.6	158	55.43	2.99	0.45	5.83	28.02	46.26	15.27	18.99	8.23	2.87	4.36	1.73	5.29	10414	9.25	0	0	19.17	4.38	33.2	31.92	5.76194	5.64978
492	3	3	1782	354380	Rinópolis	2009	1	0.832384	0	0.42	111	55.47	4.95	0.44	5.32	12.04	29.83	15.32	23.42	5.41	2.32	4.84	2.22	3.47	9935	9.2	0	1	10.03	3.17	4.83	68.09	2.19773	8.25167
493	3	3	1783	354390	Rio Claro	2009	10	17.615	4	8.91	2349	55.47	2.56	0.51	4.05	13.34	31.8	21.33	16.69	3.62	1.9	4.09	1.6	3.65	186253	12.13	1	1	22.26	4.72	39.64	31.84	6.29603	5.64269
494	3	3	1784	354400	Rio das Pedras	2009	1	3.02208	0	1.53	403	55.48	2.87	0.46	2.74	15.16	31.18	17.23	17.62	4.47	2.11	4.2	1.69	3.89	29501	10.29	0	1	6.93	2.63	29.83	0	5.46168	0
495	3	3	1785	354410	Rio Grande da Serra	2009	2	4.43188	1	2.24	591	55.49	2.14	0.4	8.44	17.84	34.44	27.9	15.74	6.94	2.63	3.97	1.46	4.22	43974	10.69	0	0	18.46	4.3	30.46	65.15	5.51906	8.07155
496	3	3	1786	354420	Riolândia	2009	0	1.06485	0	0.54	142	55.51	6.32	0.4	5.4	22.81	39.8	14.07	26.06	2.82	1.68	5.1	2.51	4.78	10575	9.27	0	1	28.97	5.38	8.99	0	2.99833	0
497	3	3	1787	354425	Rosana	2009	1	2.1522	0	1.09	287	55.53	2.23	0.61	11.87	18.94	28.9	12.81	24.74	1.39	1.18	4.97	1.49	4.35	19691	9.89	0	1	9.89	3.14	7.42	100	2.72397	10
498	3	3	1788	354430	Roseira	2009	0	0.989862	0	0.5	132	55.54	0	0.44	5.75	18.17	37.41	8.66	19.7	3.03	1.74	4.44	0	4.26	9599	9.17	0	0	21.09	4.59	12.08	100	3.47563	10
499	3	3	1789	354440	Rubiácea	2009	0	0.239967	0	0.12	32	55.54	1.91	0.37	5.24	14.1	44.87	4.26	28.13	0	0	5.3	1.38	3.76	2729	7.91	0	0	0	0	2.72	100	1.64924	10
500	3	3	1790	354450	Rubinéia	2009	0	0.21747	0	0.11	29	55.55	8.05	0.4	3.72	11.11	19.7	0	20.69	3.45	1.86	4.55	2.84	3.33	2862	7.96	0	0	0	0	5.95	100	2.43926	10
501	3	3	1791	354460	Sabino	2009	0	0.584919	0	0.3	78	55.57	0.71	0.41	4.14	16.44	38	17.86	24.36	8.97	3	4.94	0.84	4.06	5217	8.56	0	0	0	0	33.97	55.75	5.82838	7.46659
502	3	3	1792	354470	Sagres	2009	0	0.179975	0	0.09	24	55.6	5.65	0.48	5.64	12.32	27.09	9.68	8.33	0	0	2.89	2.38	3.51	2395	7.78	0	0	0	0	4.72	100	2.17256	10
503	3	3	1793	354480	Sales	2009	0	0.517428	0	0.26	69	55.63	1.1	0.42	4.22	13.53	41.06	11.67	24.64	2.9	1.7	4.96	1.05	3.68	5451	8.6	0	0	18.75	4.33	6.17	70.42	2.48395	8.39166
504	3	3	1794	354490	Sales Oliveira	2009	0	0.869879	0	0.44	116	55.64	0	0.44	1.9	16.4	38.04	7.5	17.24	4.31	2.08	4.15	0	4.05	10568	9.27	0	1	0	0	37.66	84.67	6.13677	9.20163
505	3	3	1795	354500	Salesópolis	2009	0	1.68727	0	0.85	225	55.65	4.21	0.42	8.02	19.31	38.39	22.75	16	13.33	3.65	4	2.05	4.39	15635	9.66	0	1	12.85	3.58	12.19	49.44	3.49142	7.03136
506	3	3	1796	354510	Salmourão	2009	0	0.442438	0	0.22	59	55.66	1.24	0.39	4.82	18.41	31.82	4.35	28.81	1.69	1.3	5.37	1.11	4.29	4818	8.48	0	0	0	0	1.74	0	1.31909	0
507	3	3	1797	354515	Saltinho	2009	0	0.599916	0	0.3	80	55.66	1.52	0.39	0.62	8.07	29.91	15.12	11.25	0	0	3.35	1.23	2.84	7059	8.86	0	0	28.92	5.38	31.5	96.03	5.61249	9.79949
508	3	3	1798	354520	Salto	2009	3	10.5585	1	5.34	1408	55.68	2.79	0.45	4.2	14.38	35.81	21.45	16.97	3.13	1.77	4.12	1.67	3.79	105516	11.57	0	1	12.48	3.53	30.53	35.95	5.5254	5.99583
509	3	3	1799	354530	Salto de Pirapora	2009	0	4.23691	0	2.14	565	55.7	1.76	0.45	7.83	19.5	36.35	21.22	17.7	2.48	1.57	4.21	1.33	4.42	40132	10.6	0	1	2.53	1.59	17.44	87.96	4.17612	9.3787
510	3	3	1800	354540	Salto Grande	2009	0	0.847382	0	0.43	113	55.71	0.84	0.44	12.48	28.17	48.65	15.52	30.09	4.42	2.1	5.49	0.92	5.31	8787	9.08	0	1	0	0	5.75	60.5	2.39792	7.77817
511	3	3	1801	354550	Sandovalina	2009	0	0.42744	0	0.22	57	55.72	1.77	0.43	9.88	19.06	38.71	14.75	29.82	0	0	5.46	1.33	4.37	3699	8.22	0	0	0	0	24.34	100	4.93356	10
512	3	3	1802	354560	Santa Adélia	2009	0	1.20733	0	0.61	161	55.72	1.38	0.44	2.91	16.62	40.47	14.71	19.88	1.24	1.11	4.46	1.17	4.08	14333	9.57	0	1	0	0	27.27	20.76	5.22207	4.55631
513	3	3	1803	354570	Santa Albertina	2009	1	0.352451	0	0.18	47	55.72	3.36	0.42	3.43	15.18	30.13	18.82	21.28	0	0	4.61	1.83	3.9	5723	8.65	0	0	0	0	14.38	0	3.7921	0
514	3	3	1804	354580	Santa Bárbara d'Oeste	2009	3	16.7002	1	8.44	2227	55.73	2.63	0.42	3.17	13.16	34.39	11.08	15	3.1	1.76	3.87	1.62	3.63	180009	12.1	0	1	19	4.36	38.09	14.69	6.17171	3.83275
515	3	3	1805	354600	Santa Branca	2009	1	1.18484	0	0.6	158	55.73	8.18	0.48	7.19	19.48	34.93	13.67	13.29	10.13	3.18	3.65	2.86	4.41	13763	9.53	0	0	7.31	2.7	24.95	100	4.995	10
516	3	3	1806	354610	Santa Clara d'Oeste	2009	0	0.164977	0	0.08	22	55.73	1.9	0.46	2.93	10.84	27.11	14.63	22.73	4.55	2.13	4.77	1.38	3.29	2084	7.64	0	0	0	0	3.93	100	1.98242	10
517	3	3	1807	354620	Santa Cruz da Conceição	2009	0	0.269962	0	0.14	36	55.75	0.48	0.68	2.61	12.54	32.8	29.73	8.33	5.56	2.36	2.89	0.69	3.54	4002	8.29	0	0	25.29	5.03	16.35	100	4.04351	10
518	3	3	1808	354625	Santa Cruz da Esperança	2009	0	0.157478	0	0.08	21	55.76	4.21	0.53	8.24	18.97	39.08	19.05	28.57	0	0	5.35	2.05	4.35	1953	7.58	0	0	0	0	7.41	100	2.72213	10
519	3	3	1809	354630	Santa Cruz das Palmeiras	2009	2	2.99958	0	1.52	400	55.77	5.79	0.52	5.56	25.96	44.68	15.06	21	2	1.41	4.58	2.41	5.1	29932	10.31	0	1	10.18	3.19	33.1	14.24	5.75326	3.77359
520	3	3	1810	354640	Santa Cruz do Rio Pardo	2009	11	4.70185	1	2.38	627	55.82	1.49	0.46	3.38	13.77	39.9	9.27	18.34	2.87	1.69	4.28	1.22	3.71	43921	10.69	0	1	11.47	3.39	15.61	23.91	3.95095	4.88979
521	3	3	1811	354650	Santa Ernestina	2009	0	0.487432	0	0.25	65	55.84	1.61	0.43	2.49	14.2	25.29	18.75	10.77	1.54	1.24	3.28	1.27	3.77	5568	8.62	0	0	0	0	38.14	79.87	6.17576	8.937
522	3	3	1812	354660	Santa Fé do Sul	2009	2	2.49715	0	1.26	333	55.86	4.3	0.5	4.6	11.07	28.06	11.23	15.32	1.2	1.1	3.91	2.07	3.33	29239	10.28	0	1	10.36	3.22	13.63	95.28	3.69188	9.76115
523	3	3	1813	354670	Santa Gertrudes	2009	0	2.26468	0	1.15	302	55.87	6.6	0.39	3.03	16.95	35.88	20.23	16.89	3.97	1.99	4.11	2.57	4.12	21634	9.98	0	0	19.05	4.36	31.22	100	5.58749	10
524	3	3	1814	354680	Santa Isabel	2009	2	5.29426	0	2.68	706	55.9	2.76	0.47	10.91	16.4	35.24	23.34	17.42	2.27	1.51	4.17	1.66	4.05	50453	10.83	0	1	4.02	2	13.72	69.01	3.70405	8.30723
525	3	3	1815	354690	Santa Lúcia	2009	0	0.989862	0	0.5	132	55.91	3.08	0.39	3.59	26.46	42.34	11.54	23.48	2.27	1.51	4.85	1.75	5.14	8248	9.02	0	0	12.23	3.5	45.24	46.11	6.72607	6.79043
526	3	3	1816	354700	Santa Maria da Serra	2009	0	0.622413	0	0.31	83	55.91	4.8	0.48	9.91	15.77	37.92	21.11	21.69	3.61	1.9	4.66	2.19	3.97	5413	8.6	0	0	0	0	8.24	51.64	2.87054	7.1861
527	3	3	1817	354710	Santa Mercedes	2009	0	0.269962	0	0.14	36	55.92	3.61	0.4	5.76	21.1	31.65	7.32	33.33	8.33	2.89	5.77	1.9	4.59	2831	7.95	0	0	0	0	4.73	100	2.17486	10
528	3	3	1818	354720	Santana da Ponte Pensa	2009	0	0.0674906	0	0.03	9	55.93	0	0.42	1.04	11.22	16.33	5.56	33.33	22.22	4.71	5.77	0	3.35	1641	7.4	0	0	0	0	3.34	0	1.82757	0
529	3	3	1819	354730	Santana de Parnaíba	2009	2	12.3433	2	6.24	1646	55.98	4.69	0.69	8.5	12.84	26.38	9.44	16.59	3.04	1.74	4.07	2.17	3.58	108813	11.6	0	1	13.35	3.65	42.23	50.26	6.49846	7.08943
530	3	3	1820	354740	Santa Rita d'Oeste	2009	0	0.157478	0	0.08	21	55.99	2.19	0.39	2.79	6.32	24.74	8.7	4.76	0	0	2.18	1.48	2.51	2543	7.84	0	0	0	0	2.94	100	1.71464	10
531	3	3	1821	354750	Santa Rita do Passa Quatro	2009	1	1.88224	0	0.95	251	56	0.89	0.49	4.77	15.01	28.96	17.69	16.73	4.38	2.09	4.09	0.94	3.87	26478	10.18	0	1	0	0	39.85	31.7	6.31269	5.63028
532	3	3	1822	354760	Santa Rosa de Viterbo	2009	0	2.51215	0	1.27	335	56	2.6	0.51	6.13	14.76	28.31	9.4	17.61	1.79	1.34	4.2	1.61	3.84	23862	10.08	0	1	8.48	2.91	35.48	56.67	5.95651	7.52795
533	3	3	1823	354765	Santa Salete	2009	0	0.104985	0	0.05	14	56.01	2.82	0.35	2.42	7.77	30.1	20	14.29	0	0	3.78	1.68	2.79	1447	7.28	0	0	0	0	9.9	100	3.14643	10
534	3	3	1824	354770	Santo Anastácio	2009	0	1.59728	0	0.81	213	56.01	1.09	0.53	7.5	17.7	31.16	14.67	21.13	4.23	2.06	4.6	1.04	4.21	20475	9.93	0	1	0	0	18.65	100	4.31856	10
535	3	3	1825	354780	Santo André	2009	27	68.4505	2	34.61	9128	56.04	2.89	0.54	5.3	12.99	27.51	12.21	12.3	4.62	2.15	3.51	1.7	3.6	676407	13.42	1	1	20.04	4.48	56.69	31.78	7.52928	5.63738
536	3	3	1826	354790	Santo Antônio da Alegria	2009	0	0.464935	0	0.24	62	56.06	0.86	0.42	5.99	12.33	29.94	9.09	16.13	4.84	2.2	4.02	0.93	3.51	6304	8.75	0	1	47.92	6.92	4.56	54.8	2.13542	7.4027
537	3	3	1827	354800	Santo Antônio de Posse	2009	0	2.28718	0	1.16	305	56.06	7.73	0.46	7.44	14.21	36.08	26.92	20.66	3.93	1.98	4.54	2.78	3.77	20650	9.94	0	0	19.65	4.43	12.25	49.35	3.5	7.02496
538	3	3	1828	354805	Santo Antônio do Aracanguá	2009	1	0.449937	0	0.23	60	56.08	1.43	0.41	4.21	10.94	28.44	20	16.67	1.67	1.29	4.08	1.19	3.31	7626	8.94	0	0	0	0	2.36	100	1.53623	10
539	3	3	1829	354810	Santo Antônio do Jardim	2009	0	0.457436	0	0.23	61	56.08	0.66	0.43	6.84	10.04	40.63	20	11.48	3.28	1.81	3.39	0.81	3.17	5943	8.69	0	0	0	0	18.45	0	4.29535	0
540	3	3	1830	354820	Santo Antônio do Pinhal	2009	0	0.712401	0	0.36	95	56.09	3.98	0.48	7.92	17.38	39.72	30.26	24.21	3.16	1.78	4.92	1.99	4.17	6486	8.78	0	0	0	0	7.09	100	2.66271	10
541	3	3	1831	354830	Santo Expedito	2009	0	0.262463	0	0.13	35	56.11	0	0.42	10.6	19.34	31.28	7.89	22.86	2.86	1.69	4.78	0	4.4	2803	7.94	0	0	36.05	6	12.94	100	3.59722	10
542	3	3	1832	354840	Santópolis do Aguapeí	2009	0	0.472434	0	0.24	63	56.11	2.51	0.35	2.85	18.58	37.16	12.73	17.46	0	0	4.18	1.58	4.31	4277	8.36	0	0	0	0	3.55	100	1.88414	10
543	3	3	1833	354850	Santos	2009	19	36.8349	9	18.62	4912	56.19	2.38	0.56	4.32	15.7	26.94	14.2	10.97	3.83	1.96	3.31	1.54	3.96	419400	12.95	0	1	57.14	7.56	63.08	47.47	7.94229	6.88985
544	3	3	1834	354860	São Bento do Sapucaí	2009	0	0.944868	0	0.48	126	56.2	3.98	0.56	7.42	15.78	37.67	21.85	11.9	1.59	1.26	3.45	1.99	3.97	10468	9.26	0	1	0	0	5.57	68.69	2.36008	8.28794
545	3	3	1835	354870	São Bernardo do Campo	2009	13	82.466	12	41.69	10997	56.26	3.77	0.55	6.32	13.76	28.75	13.48	12.58	3.54	1.88	3.55	1.94	3.71	765463	13.55	1	1	15.02	3.88	54.35	24.01	7.37225	4.9
546	3	3	1836	354880	São Caetano do Sul	2009	4	12.6882	5	6.42	1692	56.32	2.75	0.55	2.25	9.19	20.67	9.13	7.09	2.72	1.65	2.66	1.66	3.03	149263	11.91	0	1	20.24	4.5	89.03	81.14	9.43557	9.00777
547	3	3	1837	354890	São Carlos	2009	15	21.4395	5	10.84	2859	56.33	1.66	0.5	3.1	16.14	33.38	12.22	14.38	2.38	1.54	3.79	1.29	4.02	221950	12.31	0	1	22.39	4.73	38.58	49.56	6.21128	7.03989
548	3	3	1838	354900	São Francisco	2009	0	0.202472	0	0.1	27	56.34	8.46	0.46	5.19	10.75	25.23	11.11	18.52	0	0	4.3	2.91	3.28	2793	7.93	0	0	0	0	11.47	100	3.38674	10
549	3	3	1839	354910	São João da Boa Vista	2009	3	6.81655	1	3.45	909	56.35	3.99	0.52	2.75	13.56	31	24.06	14.19	3.85	1.96	3.77	2	3.68	83639	11.33	0	1	20.46	4.52	36	53.8	6	7.33485
550	3	3	1840	354920	São João das Duas Pontes	2009	0	0.202472	0	0.1	27	56.39	0	0.36	2.88	10.63	18.36	10	14.81	0	0	3.85	0	3.26	2566	7.85	0	0	0	0	4.36	0	2.08806	0
551	3	3	1841	354925	São João de Iracema	2009	0	0.134981	0	0.07	18	56.41	2	0.37	4.44	10.59	22.94	15	22.22	5.56	2.36	4.71	1.41	3.25	1780	7.48	0	0	0	0	8.6	100	2.93258	10
552	3	3	1842	354930	São João do Pau d'Alho	2009	0	0.164977	0	0.08	22	56.44	0	0.33	1.1	7.64	32.48	7.69	27.27	4.55	2.13	5.22	0	2.76	2103	7.65	0	0	0	0	2.54	100	1.59374	10
553	3	3	1843	354940	São Joaquim da Barra	2009	0	4.76184	0	2.41	635	56.44	4.05	0.42	2.79	16.64	30.75	33.77	14.33	6.14	2.48	3.79	2.01	4.08	46512	10.75	0	1	10.87	3.3	43.64	44.23	6.60606	6.65056
554	3	3	1844	354950	São José da Bela Vista	2009	0	0.944868	0	0.48	126	56.47	6.82	0.46	7	20.29	45.16	15.24	19.05	10.32	3.21	4.36	2.61	4.5	8406	9.04	0	0	11.92	3.45	17.57	81.38	4.19166	9.02109
555	3	3	1845	354960	São José do Barreiro	2009	1	0.35995	0	0.18	48	56.48	4.37	0.55	22.07	14.94	34.76	17.5	29.17	8.33	2.89	5.4	2.09	3.87	4077	8.31	0	0	0	0	8.34	100	2.88791	10
556	3	3	1846	354970	São José do Rio Pardo	2009	0	4.66435	0	2.36	622	56.59	1.74	0.49	6.44	16.29	33.76	8.84	16.24	1.93	1.39	4.03	1.32	4.04	51900	10.86	0	1	1.93	1.39	39.16	41.07	6.2578	6.40859
557	3	3	1847	354980	São José do Rio Preto	2009	14	39.0096	5	19.72	5202	56.61	2.44	0.51	3.54	13.4	31.17	13.01	14.36	1.81	1.34	3.79	1.56	3.66	408258	12.92	0	1	35.28	5.94	42.98	43.52	6.55591	6.59697
558	3	3	1848	354990	São José dos Campos	2009	26	68.4505	8	34.61	9128	56.62	3.34	0.56	5.93	14.84	32.25	12.86	14.7	3.58	1.89	3.83	1.83	3.85	629921	13.35	0	1	24.2	4.92	51.39	26.98	7.16868	5.19423
559	3	3	1849	354995	São Lourenço da Serra	2009	0	1.4173	1	0.72	189	56.63	4.72	0.51	14.45	11.99	29.55	20.47	17.99	9.52	3.09	4.24	2.17	3.46	13973	9.54	0	0	43.52	6.6	19.11	88.67	4.3715	9.41647
560	3	3	1850	355000	São Luís do Paraitinga	2009	0	0.742397	0	0.38	99	56.64	2.15	0.48	7.83	20.53	43.74	13.79	18.18	5.05	2.25	4.26	1.47	4.53	10397	9.25	0	1	0	0	10.19	95.2	3.19218	9.75705
561	3	3	1851	355010	São Manuel	2009	0	4.01944	0	2.03	536	56.66	2.79	0.46	4.14	16.67	34.32	22.61	20.52	8.96	2.99	4.53	1.67	4.08	38342	10.55	0	1	5.24	2.29	30.59	49.3	5.53082	7.0214
562	3	3	1852	355020	São Miguel Arcanjo	2009	1	3.30704	0	1.67	441	56.67	3.44	0.58	10.93	22.91	47.99	17.3	21.77	5.67	2.38	4.67	1.85	4.79	31450	10.36	0	0	15.9	3.99	4.81	19.45	2.19317	4.41022
563	3	3	1853	355030	São Paulo	2009	751	1304.82	412	659.71	174000	56.69	5.37	0.65	9.55	15.63	29.67	17.83	13.45	5.66	2.38	3.67	2.32	3.95	11253503	16.24	1	1	28.69	5.36	52.95	57.35	7.27668	7.57298
564	3	3	1854	355040	São Pedro	2009	0	2.63213	0	1.33	351	56.7	3.4	0.48	6.63	16.58	42.1	22.9	22.22	1.42	1.19	4.71	1.84	4.07	31662	10.36	0	0	25.6	5.06	23.37	11.04	4.83425	3.32265
565	3	3	1855	355050	São Pedro do Turvo	2009	0	0.704902	0	0.36	94	56.73	2.54	0.39	6.32	18.67	42.09	1.16	22.34	1.06	1.03	4.73	1.59	4.32	7198	8.88	0	0	0	0	100	100	10	10
566	3	3	1856	355060	São Roque	2009	1	8.28635	0	4.19	1105	56.73	4.35	0.51	5.36	12.41	27.16	16.19	16.92	2.81	1.67	4.11	2.09	3.52	78821	11.27	0	1	6.45	2.54	30	33.07	5.47723	5.75065
567	3	3	1857	355070	São Sebastião	2009	0	9.23871	0	4.67	1232	56.73	4.87	0.5	4.23	12.31	32.87	11.87	18.43	5.52	2.35	4.29	2.21	3.51	73942	11.21	0	1	34.62	5.88	18.65	100	4.31856	10
568	3	3	1858	355080	São Sebastião da Grama	2009	0	1.13234	0	0.57	151	56.74	4.1	0.42	5.17	16.88	41.41	18.25	25.83	2.65	1.63	5.08	2.02	4.11	12099	9.4	0	1	0	0	12.12	100	3.48138	10
569	3	3	1859	355090	São Simão	2009	0	1.22233	0	0.62	163	56.74	2.55	0.46	4.55	11.82	31.58	12.03	14.11	1.84	1.36	3.76	1.6	3.44	14346	9.57	0	1	7	2.65	24.57	44.12	4.95681	6.64229
570	3	3	1860	355100	São Vicente	2009	23	38.1397	5	19.28	5086	56.79	3.81	0.49	7.88	19.03	34.66	21.16	16.3	4.97	2.23	4.04	1.95	4.36	332445	12.71	1	1	30.94	5.56	35.75	32.48	5.97913	5.69912
571	3	3	1861	355110	Sarapuí	2009	1	0.779891	0	0.39	104	56.79	3.59	0.51	8.81	17.58	40.76	17.43	21.15	5.77	2.4	4.6	1.89	4.19	9027	9.11	0	0	11.23	3.35	4.95	43.94	2.22486	6.62873
572	3	3	1862	355120	Sarutaiá	2009	0	0.344952	0	0.17	46	56.79	5.45	0.45	5.23	16.37	46.73	22	32.61	6.52	2.55	5.71	2.33	4.05	3622	8.19	0	0	0	0	4.78	91.05	2.18632	9.54201
573	3	3	1863	355130	Sebastianópolis do Sul	2009	0	0.247466	0	0.13	33	56.81	0	0.43	0.73	8.37	22.79	12.5	12.12	0	0	3.48	0	2.89	3031	8.02	0	0	0	0	36.18	100	6.01498	10
574	3	3	1864	355140	Serra Azul	2009	0	0.869879	0	0.44	116	56.82	8.79	0.46	8.31	16.58	31.7	25.85	23.28	6.9	2.63	4.82	2.96	4.07	11256	9.33	0	0	55.29	7.44	14.63	100	3.82492	10
575	3	3	1865	355150	Serrana	2009	1	5.0318	0	2.54	671	56.86	4.66	0.38	4.02	19.25	42.25	18.69	19.67	6.71	2.59	4.44	2.16	4.39	38878	10.57	0	1	26.19	5.12	33	23.87	5.74456	4.88569
576	3	3	1866	355160	Serra Negra	2009	1	2.24219	0	1.13	299	56.87	1.28	0.48	3.31	8.83	39.08	20	15.72	6.02	2.45	3.96	1.13	2.97	26387	10.18	0	1	3.82	1.95	18.45	81	4.29535	9
577	3	3	1867	355170	Sertãozinho	2009	0	12.3283	1	6.23	1644	56.87	5.47	0.47	3.97	13.78	32.89	17.26	14.29	3.83	1.96	3.78	2.34	3.71	110074	11.61	0	1	14.78	3.84	49.47	17.52	7.03349	4.18569
578	3	3	1868	355180	Sete Barras	2009	0	1.64977	0	0.83	220	56.94	5.4	0.52	19.55	23.52	40.23	29.69	24.09	10.91	3.3	4.91	2.32	4.85	13005	9.47	0	0	38.16	6.18	5.98	78.34	2.4454	8.85099
579	3	3	1869	355190	Severínia	2009	0	1.53729	0	0.78	205	56.97	3.23	0.42	2.73	19.72	38.93	8.61	21.46	1.46	1.21	4.63	1.8	4.44	15501	9.65	0	0	13.07	3.62	22.51	100	4.74447	10
580	3	3	1870	355200	Silveiras	2009	0	0.457436	0	0.23	61	56.98	4.99	0.48	13.96	22.27	47.54	14.71	24.59	4.92	2.22	4.96	2.23	4.72	5792	8.66	0	0	17.34	4.16	5.38	100	2.31948	10
581	3	3	1871	355210	Socorro	2009	0	3.14956	0	1.59	420	56.98	3.94	0.45	6.05	11.67	40.87	13.27	14.29	4.29	2.07	3.78	1.98	3.42	36686	10.51	0	1	2.76	1.66	12.76	73.01	3.57211	8.54459
582	3	3	1872	355220	Sorocaba	2009	45	59.5267	6	30.1	7938	57.01	4.33	0.53	5.51	16.09	33.19	10.7	13.88	1.49	1.22	3.73	2.08	4.01	586625	13.28	0	1	22.03	4.69	40.47	50.92	6.3616	7.13583
583	3	3	1873	355230	Sud Mennucci	2009	0	1.00486	0	0.51	134	57.04	0	0.54	3.89	15.9	28.78	11.65	26.12	0.75	0.86	5.11	0	3.99	7435	8.91	0	1	0	0	4.51	100	2.12368	10
584	3	3	1874	355240	Sumaré	2009	6	27.1312	5	13.72	3618	57.12	4.1	0.47	7	14.48	32.34	17.96	14.46	3.32	1.82	3.8	2.02	3.81	241311	12.39	1	1	22.43	4.74	32.17	54.72	5.67186	7.3973
585	3	3	1875	355250	Suzano	2009	12	30.3333	4	15.34	4045	57.13	4.14	0.49	10.23	16.52	33.19	14.41	17.35	3.71	1.93	4.17	2.04	4.07	262480	12.48	1	1	12.35	3.51	26.83	32.16	5.17977	5.67098
586	3	3	1876	355255	Suzanápolis	2009	1	0.307457	0	0.16	41	57.16	5.78	0.42	8.84	11.42	24.22	13.51	31.71	4.88	2.21	5.63	2.4	3.38	3383	8.13	0	0	0	0	12.41	92.89	3.52278	9.63795
587	3	3	1877	355260	Tabapuã	2009	0	0.832384	0	0.42	111	57.19	0.97	0.4	2.58	12.89	40.05	8.72	14.41	0.9	0.95	3.8	0.98	3.59	11363	9.34	0	1	26.62	5.16	23.83	37.97	4.8816	6.16198
588	3	3	1878	355270	Tabatinga	2009	0	1.54478	0	0.78	206	57.2	7.15	0.41	4.54	23.3	51	10.81	25.24	3.4	1.84	5.02	2.67	4.83	14686	9.59	0	1	0	0	17.84	100	4.22374	10
589	3	3	1879	355280	Taboão da Serra	2009	13	32.9429	2	16.66	4393	57.22	3.13	0.49	8.08	15.92	30.42	17.25	13.52	5.6	2.37	3.68	1.77	3.99	244528	12.41	0	1	16.7	4.09	31.5	41.78	5.61249	6.46375
590	3	3	1880	355290	Taciba	2009	0	0.562422	0	0.28	75	57.23	1.07	0.39	4.29	15.32	32.86	20.55	22.67	2.67	1.63	4.76	1.03	3.91	5714	8.65	0	0	52.98	7.28	12.18	100	3.48999	10
591	3	3	1881	355300	Taguaí	2009	0	1.18484	0	0.6	158	57.28	3.88	0.37	3.56	7.05	49.86	13.77	22.78	3.16	1.78	4.77	1.97	2.66	10828	9.29	0	1	0	0	1.57	0	1.253	0
592	3	3	1882	355310	Taiaçu	2009	0	0.524927	0	0.27	70	57.42	0	0.42	6.04	18.96	36.36	32.43	25.71	4.29	2.07	5.07	0	4.35	5894	8.68	0	0	34.08	5.84	19.26	100	4.38862	10
593	3	3	1883	355320	Taiúva	2009	0	0.42744	0	0.22	57	57.43	1.85	0.42	3.28	13.53	33.92	23.73	17.54	0	0	4.19	1.36	3.68	5447	8.6	1	0	0	0	32.76	62.62	5.72364	7.91328
594	3	3	1884	355330	Tambaú	2009	1	2.1597	0	1.09	288	57.46	4.71	0.45	3.84	23.67	41.42	14.9	21.88	3.82	1.95	4.68	2.17	4.87	22406	10.02	0	1	0	0	21.67	15.29	4.6551	3.91024
595	3	3	1885	355340	Tanabi	2009	0	2.06971	0	1.05	276	57.49	2.67	0.42	4.81	14.91	37.03	9.63	14.49	1.09	1.04	3.81	1.63	3.86	24055	10.09	0	1	0	0	23.07	100	4.80312	10
596	3	3	1886	355350	Tapiraí	2009	0	0.817386	0	0.41	109	57.51	15.65	0.44	11.65	17.77	40.9	23.6	20.18	4.59	2.14	4.49	3.96	4.22	8012	8.99	0	0	37.03	6.09	2.25	67.06	1.5	8.18902
597	3	3	1887	355360	Tapiratiba	2009	0	1.18484	0	0.6	158	57.51	5.43	0.41	4.24	13.65	29.61	17.39	17.72	1.27	1.13	4.21	2.33	3.69	12737	9.45	0	1	0	0	17.4	0	4.17133	0
598	3	3	1888	355365	Taquaral	2009	0	0.239967	0	0.12	32	57.52	1.48	0.52	4.09	13.57	29.86	26.67	18.75	0	0	4.33	1.22	3.68	2726	7.91	0	0	146.31	12.1	18.88	100	4.34511	10
599	3	3	1889	355370	Taquaritinga	2009	0	5.42924	0	2.75	724	57.57	2.99	0.47	5.29	16.71	35.33	19.65	21.55	4.7	2.17	4.64	1.73	4.09	53988	10.9	0	1	31.54	5.62	25.54	39.88	5.05371	6.31506
600	3	3	1890	355380	Taquarituba	2009	0	2.1522	0	1.09	287	57.57	2.25	0.5	8.91	17.45	38.44	11.7	29.27	3.14	1.77	5.41	1.5	4.18	22291	10.01	1	1	13.49	3.67	4.08	73.11	2.0199	8.55044
601	3	3	1891	355385	Taquarivaí	2009	0	0.614914	0	0.31	82	57.62	7.06	0.44	15.93	23.21	40.04	7.89	26.83	2.44	1.56	5.18	2.66	4.82	5151	8.55	0	0	0	0	1.96	100	1.4	10
602	3	3	1892	355390	Tarabaí	2009	1	0.839883	0	0.42	112	57.63	2.26	0.4	8.01	15.47	35.18	10.99	22.32	5.36	2.31	4.72	1.5	3.93	6607	8.8	0	0	15.36	3.92	13.26	100	3.64143	10
603	3	3	1893	355395	Tarumã	2009	0	1.4473	0	0.73	193	57.65	6.08	0.55	6.42	15.72	28.95	12.21	26.94	2.59	1.61	5.19	2.46	3.96	12885	9.46	0	0	0	0	4.52	100	2.12603	10
604	3	3	1894	355400	Tatuí	2009	8	11.5934	1	5.86	1546	57.69	3.49	0.48	6.29	18.84	39.62	12.99	18.11	3.1	1.76	4.26	1.87	4.34	107326	11.58	0	1	12.29	3.51	26.9	34.92	5.18652	5.90931
605	3	3	1895	355410	Taubaté	2009	5	28.7735	3	14.55	3837	57.7	3.24	0.52	5.31	15.68	31.09	15.13	15.17	3.83	1.96	3.89	1.8	3.96	278686	12.54	0	1	23.64	4.86	36.49	39.86	6.0407	6.31348
606	3	3	1896	355420	Tejupá	2009	0	0.532426	0	0.27	71	57.71	5.62	0.48	10.43	18.25	42.34	26.98	29.58	5.63	2.37	5.44	2.37	4.27	4809	8.48	0	0	0	0	0.84	88.3	0.916515	9.39681
607	3	3	1897	355430	Teodoro Sampaio	2009	0	2.39967	0	1.21	320	57.72	5.15	0.47	8.89	18.07	32.6	15.45	20.63	3.75	1.94	4.54	2.27	4.25	21386	9.97	0	1	4.71	2.17	11.23	100	3.35112	10
608	3	3	1898	355440	Terra Roxa	2009	0	0.914873	0	0.46	122	57.76	0.93	0.45	3.26	16.28	40.14	24.27	17.21	2.46	1.57	4.15	0.96	4.03	8505	9.05	0	1	0	0	13.29	100	3.64555	10
609	3	3	1899	355450	Tietê	2009	0	3.77947	0	1.91	504	57.77	6.83	0.49	4.25	13.4	38.29	15.43	15.87	2.38	1.54	3.98	2.61	3.66	36835	10.51	0	1	11.03	3.32	32.23	47.74	5.67715	6.90941
610	3	3	1900	355460	Timburi	2009	0	0.202472	0	0.1	27	57.81	0	0.47	10.87	12.8	27.01	10	22.22	3.7	1.92	4.71	0	3.58	2646	7.88	0	0	0	0	2.32	100	1.52315	10
611	3	3	1901	355465	Torre de Pedra	2009	0	0.179975	0	0.09	24	57.84	0	0.39	7.84	9.29	20.77	7.41	8.33	4.17	2.04	2.89	0	3.05	2254	7.72	0	0	0	0	3.09	0	1.75784	0
612	3	3	1902	355470	Torrinha	2009	0	0.802388	0	0.41	107	57.86	1.05	0.44	2.02	13.92	43.81	19.59	22.43	2.8	1.67	4.74	1.03	3.73	9330	9.14	0	0	21.54	4.64	5.03	0	2.24277	0
613	3	3	1903	355475	Trabiju	2009	0	0.14248	0	0.07	19	57.87	0	0.4	6.68	17.24	31.03	22.22	15.79	0	0	3.97	0	4.15	1544	7.34	0	0	0	0	14.62	100	3.82361	10
614	3	3	1904	355480	Tremembé	2009	1	3.65199	1	1.85	487	57.91	5.07	0.54	6.57	14.53	32.01	16.55	15.81	5.75	2.4	3.98	2.25	3.81	40984	10.62	0	1	22.33	4.73	21.65	61.18	4.65296	7.82176
615	3	3	1905	355490	Três Fronteiras	2009	0	0.457436	0	0.23	61	57.96	0	0.41	3.32	12.74	27.4	12.5	11.48	4.92	2.22	3.39	0	3.57	5427	8.6	0	0	18.56	4.31	5.58	100	2.3622	10
616	3	3	1906	355495	Tuiuti	2009	0	0.539925	0	0.27	72	58.01	1.99	0.39	4.08	15.38	33.1	17.33	15.28	4.17	2.04	3.91	1.41	3.92	5930	8.69	0	0	0	0	13.81	48.66	3.71618	6.97567
617	3	3	1907	355500	Tupã	2009	5	5.85668	3	2.96	781	58.03	2.83	0.55	6.58	16.37	37.32	13.68	15.88	5.51	2.35	3.98	1.68	4.05	63476	11.06	0	1	23.61	4.86	18.96	52.81	4.35431	7.26705
618	3	3	1908	355510	Tupi Paulista	2009	0	0.854881	0	0.43	114	58.08	1.47	0.49	2.77	12.56	32.09	13.27	20.18	0.88	0.94	4.49	1.21	3.54	14269	9.57	1	1	21.19	4.6	14.04	72.39	3.747	8.50823
619	3	3	1909	355520	Turiúba	2009	0	0.119983	0	0.06	16	58.08	0	0.37	4.88	11.19	21.68	7.69	12.5	0	0	3.54	0	3.34	1930	7.57	0	0	0	0	24.23	100	4.9224	10
620	3	3	1910	355530	Turmalina	2009	0	0.0749896	0	0.04	10	58.17	6.93	0.4	2.34	8.75	16.88	0	20	0	0	4.47	2.63	2.96	1978	7.59	0	0	0	0	6.1	100	2.46982	10
621	3	3	1911	355535	Ubarana	2009	0	0.50243	0	0.25	67	58.18	4.56	0.36	4.96	16.18	34.16	23.46	26.87	2.99	1.73	5.18	2.14	4.02	5289	8.57	0	0	57.97	7.61	9.97	91.27	3.15753	9.55353
622	3	3	1912	355540	Ubatuba	2009	4	8.27135	2	4.18	1103	58.2	2.53	0.6	10.72	17.71	33.47	16.5	18.04	5.71	2.39	4.25	1.59	4.21	78801	11.27	0	1	16.74	4.09	14.36	100	3.78946	10
623	3	3	1913	355550	Ubirajara	2009	0	0.457436	0	0.23	61	58.36	2.78	0.42	7.15	21.47	43.22	28.99	19.67	1.64	1.28	4.44	1.67	4.63	4427	8.4	0	0	0	0	3.46	100	1.86011	10
624	3	3	1914	355560	Uchoa	2009	2	0.749896	1	0.38	100	58.43	1.39	0.4	3.38	18.08	39.73	14.75	19	1	1	4.36	1.18	4.25	9471	9.16	0	0	10.62	3.26	24.84	100	4.98397	10
625	3	3	1915	355570	União Paulista	2009	0	0.127482	0	0.06	17	58.45	0	0.36	2.88	12.5	30.83	9.52	17.65	0	0	4.2	0	3.54	1599	7.38	0	0	0	0	7.81	0	2.79464	0
626	3	3	1916	355580	Urânia	2009	0	0.64491	0	0.33	86	58.47	1.54	0.46	4.9	17.51	33.33	15.18	16.28	0	0	4.03	1.24	4.18	8836	9.09	0	1	0	0	7.36	100	2.71293	10
627	3	3	1917	355590	Uru	2009	0	0.0899875	0	0.05	12	58.48	7.46	0.42	11.44	27.71	45.78	21.43	25	0	0	5	2.73	5.26	1251	7.13	0	0	0	0	11.5	0	3.39116	0
628	3	3	1918	355600	Urupês	2009	0	0.877378	0	0.44	117	58.53	4.41	0.42	2.39	12.29	43.07	8.15	23.93	0.85	0.92	4.89	2.1	3.51	12714	9.45	0	1	23.74	4.87	18.12	64.39	4.25676	8.02434
629	3	3	1919	355610	Valentim Gentil	2009	0	0.982363	0	0.5	131	58.63	1.58	0.37	4.72	11.88	39.4	16.67	22.14	0	0	4.71	1.26	3.45	11036	9.31	0	0	9.32	3.05	9.87	84.71	3.14166	9.2038
630	3	3	1920	355620	Valinhos	2009	3	9.20122	1	4.65	1227	58.63	1.86	0.55	2.51	10.97	27.83	15.04	11.33	2.85	1.69	3.37	1.36	3.31	106793	11.58	0	1	11.51	3.39	50.63	42.74	7.11548	6.53758
631	3	3	1921	355630	Valparaíso	2009	1	2.75212	1	1.39	367	58.65	3.26	0.46	6.92	21.46	38.45	18.77	24.25	0.82	0.9	4.92	1.8	4.63	22576	10.02	1	1	0	0	7.78	73.76	2.78927	8.58836
632	3	3	1922	355635	Vargem	2009	0	0.682405	0	0.35	91	58.65	5.84	0.39	5.09	11.05	38.88	24.3	18.68	3.3	1.82	4.32	2.42	3.32	8801	9.08	0	0	0	0	18.03	42.3	4.24617	6.50385
633	3	3	1923	355640	Vargem Grande do Sul	2009	1	4.09443	0	2.07	546	58.69	5.05	0.43	3.7	18.43	40.17	14.31	19.05	3.11	1.76	4.36	2.25	4.29	39266	10.58	0	1	7.7	2.77	24.54	26.59	4.95379	5.15655
634	3	3	1924	355645	Vargem Grande Paulista	2009	6	4.2894	0	2.17	572	58.71	5.7	0.52	8.11	16.86	35.67	17.21	12.59	3.67	1.92	3.55	2.39	4.11	42997	10.67	0	0	14.33	3.79	23.23	23.7	4.81975	4.86826
635	3	3	1925	355650	Várzea Paulista	2009	4	12.5083	1	6.32	1668	58.79	2.95	0.43	10.4	17.03	37.06	13.75	16.79	3.78	1.94	4.1	1.72	4.13	107089	11.58	0	0	10.43	3.23	43.45	49.41	6.59166	7.02922
636	3	3	1926	355660	Vera Cruz	2009	0	1.07235	0	0.54	143	58.91	1.53	0.45	4.42	18.77	30.41	24.81	21.68	3.5	1.87	4.66	1.24	4.33	10769	9.28	0	0	0	0	10.26	34.28	3.20312	5.85491
637	3	3	1927	355670	Vinhedo	2009	3	6.74156	2	3.41	899	58.92	3.86	0.54	3.99	13.4	30.32	15.53	11.12	2.78	1.67	3.34	1.96	3.66	63611	11.06	0	1	17.82	4.22	60.64	27.09	7.78717	5.20481
638	3	3	1928	355680	Viradouro	2009	0	1.71726	0	0.87	229	58.95	3.63	0.41	3.24	12.69	31.61	26.46	15.72	3.06	1.75	3.96	1.91	3.56	17297	9.76	0	1	5.83	2.41	38.93	100	6.23939	10
639	3	3	1929	355690	Vista Alegre do Alto	2009	0	0.652409	0	0.33	87	58.96	2.34	0.36	1.19	9.39	39.59	17.5	14.94	5.75	2.4	3.87	1.53	3.06	6886	8.84	0	0	0	0	15.18	51.63	3.89615	7.1854
640	3	3	1930	355695	Vitória Brasil	2009	0	0.104985	0	0.05	14	58.98	0	0.36	3.4	11.72	31.72	8.33	0	0	0	0	0	3.42	1737	7.46	0	0	0	0	3.33	100	1.82483	10
641	3	3	1931	355700	Votorantim	2009	7	11.5709	3	5.85	1543	59.04	2.71	0.41	4.29	16.78	36.92	14.57	16.92	2.79	1.67	4.11	1.65	4.1	108809	11.6	0	1	14.88	3.86	35.42	36.55	5.95147	6.04566
642	3	3	1932	355710	Votuporanga	2009	4	7.04152	1	3.56	939	59.19	0.79	0.5	3.73	12.17	31.01	11.61	14.91	1.38	1.18	3.86	0.89	3.49	84692	11.35	0	1	16.73	4.09	31.54	75.91	5.61605	8.71263
643	3	3	1933	355715	Zacarias	2009	0	0.202472	0	0.1	27	59.54	1.75	0.39	3.25	17.18	34.97	17.86	11.11	3.7	1.92	3.33	1.32	4.14	2335	7.76	0	0	0	0	11.47	100	3.38674	10
644	3	3	1934	355720	Chavantes	2009	0	1.4623	0	0.74	195	59.57	0.92	0.48	5.11	18.48	35.08	21.11	24.62	5.64	2.38	4.96	0.96	4.3	12114	9.4	0	1	0	0	11.11	56.43	3.33317	7.51199
645	3	3	1935	355730	Estiva Gerbi	2009	0	0.839883	0	0.42	112	59.69	3.3	0.42	3.52	20.02	38.68	13.71	21.43	7.14	2.67	4.63	1.82	4.47	10044	9.21	0	0	0	0	28.37	71.95	5.32635	8.48233
1	4	4	1936	350010	Adamantina	2010	0	2.8796	0	1.46	384	46.02	1.68	0.52	3.23	14.1	36.21	8.92	14.06	0	0	3.75	1.3	3.76	33797	10.43	0	1	8.88	2.98	17.07	45.32	4.13159	6.73201
2	4	4	1937	350020	Adolfo	2010	0	0.247466	0	0.13	33	46.51	5.42	0.41	5.57	14.18	30.6	19.64	27.27	3.03	1.74	5.22	2.33	3.77	3557	8.18	0	0	28.11	5.3	10.67	92.99	3.2665	9.64313
3	4	4	1938	350030	Aguaí	2010	0	3.67449	1	1.86	490	47.18	4.83	0.48	7.27	15.18	37.64	21.63	24.9	7.96	2.82	4.99	2.2	3.9	32148	10.38	0	1	9.34	3.06	21.47	19.63	4.63357	4.43058
4	4	4	1939	350040	Águas da Prata	2010	0	0.494931	0	0.25	66	47.23	3.61	0.53	3.79	15.29	44.5	36.67	12.12	6.06	2.46	3.48	1.9	3.91	7584	8.93	0	0	13.19	3.63	18.71	58.18	4.32551	7.62758
5	4	4	1940	350050	Águas de Lindóia	2010	0	2.06221	0	1.04	275	47.3	5.24	0.46	6.54	17.78	42.63	12.16	14.18	4.36	2.09	3.77	2.29	4.22	17266	9.76	0	1	11.59	3.4	13.85	62.79	3.72156	7.92401
6	4	4	1941	350055	Águas de Santa Bárbara	2010	0	0.592418	0	0.3	79	47.53	3.64	0.49	5.41	15.25	37.44	22.37	27.85	1.27	1.13	5.28	1.91	3.9	5601	8.63	0	0	0	0	17.15	100	4.14126	10
7	4	4	1942	350060	Águas de São Pedro	2010	0	0.202472	0	0.1	27	47.55	0	0.54	1.53	6.47	14.93	7.69	14.81	7.41	2.72	3.85	0	2.54	2707	7.9	0	0	0	0	49.48	0	7.0342	0
8	4	4	1943	350070	Agudos	2010	2	3.71948	1	1.88	496	47.59	3.11	0.43	7.99	12.2	29.25	26.21	17.74	1.61	1.27	4.21	1.76	3.49	34524	10.45	0	1	14.49	3.81	18.74	100	4.32897	10
9	4	4	1944	350075	Alambari	2010	0	0.479933	0	0.24	64	47.88	5.08	0.44	7.26	15.87	41.83	8.62	17.19	6.25	2.5	4.15	2.25	3.98	4884	8.49	0	0	0	0	12.96	78.57	3.6	8.86397
10	4	4	1945	350080	Alfredo Marcondes	2010	0	0.277461	0	0.14	37	48	1.57	0.36	4.79	14.68	34.47	19.51	2.7	0	0	1.64	1.25	3.83	3891	8.27	0	0	0	0	21.78	100	4.6669	10
11	4	4	1946	350090	Altair	2010	0	0.337453	0	0.17	45	48.15	9.96	0.42	5.67	24.26	49.7	23.91	20	0	0	4.47	3.16	4.93	3815	8.25	0	0	26.23	5.12	8.8	100	2.96648	10
12	4	4	1947	350100	Altinópolis	2010	0	1.4323	0	0.72	191	48.44	2.53	0.45	2.58	15.85	31.92	17.68	18.85	5.76	2.4	4.34	1.59	3.98	15607	9.66	0	1	0	0	13.28	100	3.64417	10
13	4	4	1948	350110	Alto Alegre	2010	0	0.277461	0	0.14	37	48.48	4.66	0.36	5.63	12.79	38.05	11.32	5.41	5.41	2.32	2.32	2.16	3.58	4102	8.32	0	1	0	0	6.23	100	2.496	10
14	4	4	1949	350115	Alumínio	2010	1	1.80725	0	0.91	241	48.54	0.92	0.43	4.81	17.86	31.35	20.34	16.6	2.49	1.58	4.07	0.96	4.23	16839	9.73	0	0	11.89	3.45	40.69	50.22	6.37887	7.08661
15	4	4	1950	350120	Álvares Florence	2010	0	0.187474	0	0.09	25	48.6	2.45	0.42	3.41	14.23	38.32	10.53	16	0	0	4	1.57	3.77	3897	8.27	0	0	51.28	7.16	9.96	0	3.15595	0
16	4	4	1951	350130	Álvares Machado	2010	0	2.42216	1	1.22	323	48.67	3.31	0.47	4.75	14.31	31.29	15.32	18.58	1.24	1.11	4.31	1.82	3.78	23513	10.07	0	1	21.27	4.61	18.97	89.32	4.35546	9.45093
17	4	4	1952	350140	Álvaro de Carvalho	2010	0	0.322455	0	0.16	43	48.68	0	0.39	5.86	7.55	35.85	20.93	18.6	9.3	3.05	4.31	0	2.75	4650	8.44	1	0	21.53	4.64	2.41	100	1.55242	10
18	4	4	1953	350150	Alvinlândia	2010	0	0.352451	0	0.18	47	48.71	4.14	0.53	5.21	18.18	35.18	17.39	19.15	0	0	4.38	2.04	4.26	3000	8.01	0	0	0	0	3.38	100	1.83848	10
19	4	4	1954	350160	Americana	2010	4	19.4973	2	9.86	2600	48.74	2.91	0.47	2.64	11.74	32.12	13.17	10.81	2	1.41	3.29	1.71	3.43	210638	12.26	1	1	19.96	4.47	60.34	64.55	7.76788	8.0343
20	4	4	1955	350170	Américo Brasiliense	2010	3	4.16942	0	2.11	556	48.87	1.01	0.4	4.41	14.45	39.17	20.57	16.01	3.78	1.94	4	1.01	3.8	34478	10.45	0	1	5.81	2.41	44.34	0	6.65883	0
21	4	4	1956	350180	Américo de Campos	2010	0	0.419942	0	0.21	56	49	3.45	0.44	2.84	10.05	26.72	11.59	10.71	1.79	1.34	3.27	1.86	3.17	5706	8.65	0	0	35.06	5.92	18.86	0	4.34281	0
22	4	4	1957	350190	Amparo	2010	2	5.47424	0	2.77	730	49.19	3.52	0.5	2.96	16.58	38.07	10.76	15.21	1.37	1.17	3.9	1.88	4.07	65829	11.09	0	1	13.68	3.7	44.33	99.43	6.65808	9.97146
23	4	4	1958	350200	Analândia	2010	0	0.344952	0	0.17	46	49.23	3.95	0.53	4.44	15.75	33.98	20	8.7	4.35	2.09	2.95	1.99	3.97	4293	8.36	0	0	23.33	4.83	11.02	65.82	3.31964	8.11295
24	4	4	1959	350210	Andradina	2010	0	5.31676	0	2.69	709	49.26	3.56	0.52	4.55	14.53	29.9	8.39	14.67	5.08	2.25	3.83	1.89	3.81	55334	10.92	1	1	9.04	3.01	19.92	62.02	4.46318	7.87528
25	4	4	1960	350220	Angatuba	2010	3	2.25719	1	1.14	301	49.27	5.82	0.45	5.39	14.03	37.02	13.51	25.25	2.66	1.63	5.02	2.41	3.75	22210	10.01	0	1	4.51	2.12	12.8	52.31	3.57771	7.23257
26	4	4	1961	350230	Anhembi	2010	1	0.517428	0	0.26	69	49.3	2.22	0.42	6.84	13.7	31.49	14.44	26.09	4.35	2.09	5.11	1.49	3.7	5653	8.64	0	0	17.72	4.21	3.57	100	1.88944	10
27	4	4	1962	350240	Anhumas	2010	0	0.322455	0	0.16	43	49.34	4.74	0.42	6.42	13.52	29.56	10.53	20.93	4.65	2.16	4.57	2.18	3.68	3738	8.23	0	0	0	0	15.71	100	3.96358	10
28	4	4	1963	350250	Aparecida	2010	1	3.86196	1	1.95	515	49.37	3.21	0.49	7.01	14.9	33.75	19.23	16.31	5.44	2.33	4.04	1.79	3.86	35007	10.46	0	1	22.85	4.78	17.69	73.75	4.20595	8.58778
29	4	4	1964	350260	Aparecida d'Oeste	2010	0	0.329954	0	0.17	44	49.38	1.95	0.47	6.69	8.58	26.04	7.89	20.45	2.27	1.51	4.52	1.4	2.93	4450	8.4	0	1	22.45	4.74	5.57	75.03	2.36008	8.66199
30	4	4	1965	350270	Apiaí	2010	3	2.69213	0	1.36	359	49.42	5.91	0.56	20.75	23.58	39.98	16.32	21.45	3.34	1.83	4.63	2.43	4.86	25191	10.13	0	1	7.93	2.82	5.96	93.97	2.44131	9.69381
31	4	4	1966	350275	Araçariguama	2010	0	2.04721	1	1.04	273	49.44	2.93	0.47	4.98	14.77	36.97	12.04	19.78	2.2	1.48	4.45	1.71	3.84	17080	9.75	0	0	11.75	3.43	27.52	100	5.24595	10
32	4	4	1967	350280	Araçatuba	2010	6	16.4977	6	8.34	2200	49.47	4.11	0.54	6.18	13.06	29.06	14.3	13.91	3.23	1.8	3.73	2.03	3.61	181579	12.11	1	1	17.08	4.13	28.35	93.85	5.32447	9.68762
33	4	4	1968	350290	Araçoiaba da Serra	2010	0	3.06707	0	1.55	409	49.53	3.42	0.53	6.14	12.75	38.81	14.13	19.32	1.47	1.21	4.39	1.85	3.57	27299	10.21	0	0	11.02	3.32	19.47	76.05	4.41248	8.72067
34	4	4	1969	350300	Aramina	2010	0	0.614914	0	0.31	82	49.57	4.02	0.43	3.2	18.16	38.62	24.68	18.29	2.44	1.56	4.28	2.01	4.26	5152	8.55	0	0	0	0	18.52	100	4.30349	10
35	4	4	1970	350310	Arandu	2010	0	0.524927	0	0.27	70	49.58	6.21	0.39	5.73	12.92	42.11	15.07	24.29	5.71	2.39	4.93	2.49	3.59	6123	8.72	0	1	0	0	3.63	0	1.90526	0
36	4	4	1971	350315	Arapeí	2010	0	0.157478	0	0.08	21	49.59	4.41	0.4	14.4	25.79	43.44	10	33.33	4.76	2.18	5.77	2.1	5.08	2493	7.82	0	0	0	0	3.33	100	1.82483	10
37	4	4	1972	350320	Araraquara	2010	13	18.9874	10	9.6	2532	49.69	1.43	0.5	3.66	15.04	31.52	10.87	12.6	3.24	1.8	3.55	1.19	3.88	208662	12.25	1	1	24.95	4.99	51.62	49.41	7.18471	7.02922
38	4	4	1973	350330	Araras	2010	0	11.0985	0	5.61	1480	49.7	2.39	0.48	3.05	15.84	30.63	17.22	15.2	2.64	1.62	3.9	1.55	3.98	118843	11.69	0	1	9.27	3.04	51.79	64.79	7.19653	8.04922
39	4	4	1974	350335	Arco-Íris	2010	1	0.0899875	0	0.05	12	49.7	3.64	0.41	10.03	21.82	39.39	13.79	25	0	0	5	1.91	4.67	1925	7.56	0	0	0	0	1.77	100	1.33041	10
40	4	4	1975	350340	Arealva	2010	0	0.667407	0	0.34	89	49.7	4.27	0.45	4.83	9.73	32.89	7.32	19.1	3.37	1.84	4.37	2.07	3.12	7841	8.97	0	1	25.52	5.05	8.52	87.5	2.9189	9.35414
41	4	4	1976	350350	Areias	2010	0	0.367449	0	0.19	49	49.73	4.94	0.46	19.44	16.62	30.66	5.71	30.61	6.12	2.47	5.53	2.22	4.08	3696	8.22	0	0	0	0	6.31	93.5	2.51197	9.66954
42	4	4	1977	350360	Areiópolis	2010	0	1.14734	0	0.58	153	49.73	5.68	0.37	5.1	17.11	38.09	17.42	16.99	3.27	1.81	4.12	2.38	4.14	10579	9.27	0	0	0	0	26.47	92.77	5.1449	9.63172
43	4	4	1978	350370	Ariranha	2010	0	0.832384	0	0.42	111	49.74	2.71	0.4	3.07	17.61	38.36	7.29	12.61	0.9	0.95	3.55	1.65	4.2	8547	9.05	0	1	35.14	5.93	25.05	38.87	5.005	6.23458
44	4	4	1979	350380	Artur Nogueira	2010	0	4.2894	0	2.17	572	49.75	2.38	0.47	4.05	11.86	37.4	18.12	14.34	3.5	1.87	3.79	1.54	3.44	44177	10.7	0	1	9.08	3.01	38.75	71.38	6.22495	8.44867
45	4	4	1980	350390	Arujá	2010	0	9.89862	0	5	1320	49.79	4.14	0.58	8.96	12.56	28.57	15.49	15.45	3.18	1.78	3.93	2.03	3.54	74905	11.22	0	1	6.69	2.59	32.61	27.43	5.71052	5.23737
46	4	4	1981	350395	Aspásia	2010	2	0.127482	0	0.06	17	49.82	3	0.47	8.52	6.62	13.25	21.74	0	0	0	0	1.73	2.57	1809	7.5	0	0	0	0	14.56	0	3.81576	0
47	4	4	1982	350400	Assis	2010	4	9.3437	2	4.72	1246	49.85	2.08	0.5	3.99	17.24	33.4	15.08	15.65	2.25	1.5	3.96	1.44	4.15	95144	11.46	1	1	14.73	3.84	17.84	62.63	4.22374	7.91391
48	4	4	1983	350410	Atibaia	2010	4	14.638	2	7.4	1952	49.91	7.2	0.55	7.86	14.96	31.86	19.33	17.32	4.82	2.19	4.16	2.68	3.87	126603	11.75	1	1	21.35	4.62	48.11	52.47	6.93614	7.24362
49	4	4	1984	350420	Auriflama	2010	1	1.13234	0	0.57	151	49.93	1.68	0.47	2.21	12.2	33.95	18.82	20.53	2.65	1.63	4.53	1.3	3.49	14202	9.56	0	1	0	0	19.77	100	4.44635	10
50	4	4	1985	350430	Avaí	2010	0	0.464935	1	0.24	62	49.94	2.08	0.49	13.98	20	30.89	15.49	24.19	4.84	2.2	4.92	1.44	4.47	4959	8.51	0	0	40.36	6.35	9.91	58.03	3.14802	7.61774
51	4	4	1986	350440	Avanhandava	2010	0	1.14734	2	0.58	153	49.97	4.86	0.44	8.25	29.41	43.85	12.59	22.22	9.15	3.02	4.71	2.21	5.42	11310	9.33	1	0	8.86	2.98	8.02	100	2.83196	10
52	4	4	1987	350450	Avaré	2010	3	8.85627	0	4.48	1181	49.97	3.47	0.48	4.19	18.14	40.77	13.92	19.22	5.84	2.42	4.38	1.86	4.26	82934	11.33	1	1	22.93	4.79	16.4	52.6	4.04969	7.25259
53	4	4	1988	350460	Bady Bassitt	2010	0	1.22233	0	0.62	163	50	5.13	0.37	1.21	9.66	28.11	12.89	12.88	0	0	3.59	2.27	3.11	14603	9.59	0	0	27.45	5.24	26.87	78.57	5.18363	8.86397
54	4	4	1989	350470	Balbinos	2010	0	0.0899875	0	0.05	12	50	0	0.38	6.46	29.66	45.76	33.33	8.33	0	0	2.89	0	5.45	3702	8.22	1	0	0	0	5.51	0	2.34734	0
55	4	4	1990	350480	Bálsamo	2010	0	0.689904	0	0.35	92	50.01	0.99	0.44	1.87	9.31	30.8	5.8	19.57	3.26	1.81	4.42	1	3.05	8160	9.01	0	0	12.27	3.5	26.44	64.91	5.14198	8.05667
56	4	4	1991	350490	Bananal	2010	0	0.86238	0	0.44	115	50.05	4.5	0.51	10.8	19.6	33.8	21.95	20	7.83	2.8	4.47	2.12	4.43	10223	9.23	0	0	0	0	10.68	63.76	3.26803	7.98499
57	4	4	1992	350500	Barão de Antonina	2010	0	0.262463	0	0.13	35	50.07	1.26	0.48	9.43	12.3	34.52	17.31	31.43	5.71	2.39	5.61	1.12	3.51	3116	8.04	0	0	0	0	1.28	100	1.13137	10
58	4	4	1993	350510	Barbosa	2010	2	0.712401	1	0.36	95	50.09	0.6	0.41	7.16	20.88	38.95	19.32	23.16	7.37	2.71	4.81	0.78	4.57	6593	8.79	0	0	15.18	3.9	5.09	48.82	2.2561	6.98713
59	4	4	1994	350520	Bariri	2010	1	2.70712	0	1.37	361	50.1	1.91	0.43	3.53	19.79	43.18	10.1	16.07	2.77	1.66	4.01	1.38	4.45	31593	10.36	0	1	6.34	2.52	11.64	55.01	3.41174	7.41687
60	4	4	1995	350530	Barra Bonita	2010	0	2.75212	0	1.39	367	50.11	1.54	0.45	1.83	17.56	33.53	22.7	15.53	1.63	1.28	3.94	1.24	4.19	35246	10.47	0	1	11.35	3.37	15.41	21.54	3.92556	4.64112
61	4	4	1996	350535	Barra do Chapéu	2010	0	0.434939	0	0.22	58	50.18	4.43	0.55	25.81	28.45	47.42	12.86	17.24	1.72	1.31	4.15	2.1	5.33	5244	8.56	0	0	0	0	1	100	1	10
62	4	4	1997	350540	Barra do Turvo	2010	1	0.86238	3	0.44	115	50.18	5.31	0.5	24.28	20.03	37.39	20.63	20.87	13.91	3.73	4.57	2.3	4.48	7729	8.95	0	0	12.93	3.6	3.77	100	1.94165	10
63	4	4	1998	350550	Barretos	2010	4	10.491	4	5.3	1399	50.23	3.4	0.49	3.87	17.13	35.09	16.01	17.51	3	1.73	4.18	1.84	4.14	112101	11.63	0	1	52.66	7.26	27.17	36.7	5.21249	6.05805
64	4	4	1999	350560	Barrinha	2010	0	3.6145	2	1.83	482	50.23	4.62	0.41	4.86	19.51	44.56	18.49	23.03	3.32	1.82	4.8	2.15	4.42	28496	10.26	0	0	24.6	4.96	36.11	33.35	6.00916	5.77495
[truncated: 5,741 more rows]

## Sheet: dictionary of variables
Variable	Explanation
ID_mun.x	ID of the municipality
ID.t1	ID of the year (1st one)
ID.t2	ID of the year (2nd one)
ID.sp	ID of the municipality and year
COD_6	code of the municipality
Name.munic.x	Name of the municipality
year	year
obs.sg	number of the SPW cases
esp.sg	expected number of SPW cases
obs.cs	number of the SC cases
esp.cs	expected number of SC cases
LB	live births
id_fert	Proportion of women of childbearing age
escolar	Proportion of women between 18 and 24 years old with no education or with incomplete 1st cycle of elementary school
Gini2010	Gini Index
X025_M	Proportion of people with an income below ¼ minimum wage
n_trb_est	Proportion of people between 15 and 19 years old who did not work or study
n_estud	Proportion of people between 15 and 19 years old who did not attend school
adeq.pre.nat	Proportion of pregnant women with inadequate antenatal care
prop.maes.ad	Proportion of live births to adolescent mothers
prop.menos.4c	Proportion of mothers with less than four antenatal care consultations
prop.menos.4c.rz	Square root of the proportion of mothers with less than four antenatal care consultations
prop.maes.ad.rz	Square root of the proportion of live births to adolescent mothers
escolar.rz	Square root of the proportion of women between 18 and 24 years old with no education or with incomplete 1st cycle of elementary school
n_trb_est.rz	Square root of the proportion of people between 15 and 19 years old who did not work or study
pop.10	Number of inhabitants
pop.10.log	Logarithm of the number of inhabitants
pres.s.n	Presence (yes or not) of prision in the municipality
mun.parto	Municipality that performed deliveries (yes or no)
tx.aids	AIDS incidence rate (per 100.000 inhabitants)
rz.tx.aids	Square root of AIDS incidence rate
cob	Supplementary health coverage
coverage_PHC	Public health coverage
cob.rz	Square root of the supplmentary health coverage
cob.PHC.rz	Square root of the public health coverage
