# Supplementary material for: Spatiotemporal dynamics of syphilis in pregnant women and congenital syphilis in the state of São Paulo, Brazil
Source: Sci Rep. 2022 Jan 12;12:585. doi: 10.1038/s41598-021-04530-y (PMC8755837; doi:10.1038/s41598-021-04530-y)
Supplement: Supplementary file 5 — Supplementary Information 5. [file 41598_2021_4530_MOESM5_ESM.r]

####### Supplementary Material 5 - Codes

### Syphilis in pregnant women (SPW) and congenital syphilis (CS)

## uploading the packages

library(tidyverse)
library(sf)
library(spdep)
library(INLA)
library(INLAOutputs)
library(lattice)

############################################

## reading the database

db <- read.csv("database_SPW_CS_02112021.csv",sep=';')

####################

### reading the shape

shp <- read_sf("mapa_esp_corret.shp")
nb <- poly2nb(as(shp, "Spatial"))
str(nb)
nb2INLA("graph", nb)
adj <- paste(getwd(), "/graph", sep ="")

############################

## Prioris

priors <-list(prec = list(prior = "pc.prec", param = c(.3/.31, .01)))
priors_bym2 <-list(phi = list(prior = "pc", param = c(.5, 2/3)),
                   prec = list(prior = "pc.prec", param = c(.3/.31, .01)))

##################################

###### Standartization of the continuous variables

db.pdr <- db
db.pdr[,c(13:27,30:35)] <- scale(db[,c(13:27,30:35)],scale =T)
str(db.pdr)

####################################

#### linear combinations of temporal random effects

lcs.tp <- inla.make.lincombs(ID.t1 = diag(length(unique(db.pdr$ID.t1))),
                             ID.t2 = diag(length(unique(db.pdr$ID.t2))))

#################################

####### 1 - SPW models 

##### 1.1 - Intercept and random effects 

#### 1.1.1 - negative binomial

mod_sg_int_rand_effects <- inla(obs.sg ~ 1 +
                                  f(ID_mun.x,
                                    model = "bym2",
                                    hyper = priors_bym2,
                                    graph = adj,
                                    scale.model = TRUE,
                                    constr = TRUE) +
                                  f(ID.t1,
                                    model = "iid",
                                    hyper = priors,
                                    constr = TRUE) +
                                  f(ID.t2,
                                    model = "rw1",
                                    hyper = priors,
                                    constr = TRUE,
                                    scale.model = TRUE) +
                                  f(ID.sp,
                                    model = "iid",
                                    hyper = priors,
                                    constr = TRUE),
                                family = "nbinomial",
                                data = db.pdr,
                                E = esp.sg,
                                lincomb=lcs.tp,
                                control.predictor = list(link = 1, compute = TRUE),
                                control.compute = list(dic = TRUE))

mod_sg_int_rand_effects$dic$dic # 22200

FixedEffects(mod_sg_int_rand_effects)

###  Predicted RR

RR.pred.sg <- mod_sg_int_rand_effects$summary.fitted.values$mean

## random effects

random.effect.sg <- RandomEffects(mod_sg_int_rand_effects)

##### Temporal random effects

random.effect.sg$ID.t1

random.effect.sg$ID.t2

ef.al.temp.exp.bn.sg <- lapply(mod_sg_int_rand_effects$marginals.lincomb.derived, 
                                 function(x) inla.emarginal(exp,x))

## Exponentiated temporal random effects 

inla.qmarginal(c(0.025,0.5,0.975),inla.tmarginal(exp,mod_sg_int_rand_effects$marginals.lincomb.derived[[1]]))
inla.qmarginal(c(0.025,0.5,0.975),inla.tmarginal(exp,mod_sg_int_rand_effects$marginals.lincomb.derived[[2]]))
inla.qmarginal(c(0.025,0.5,0.975),inla.tmarginal(exp,mod_sg_int_rand_effects$marginals.lincomb.derived[[3]]))
inla.qmarginal(c(0.025,0.5,0.975),inla.tmarginal(exp,mod_sg_int_rand_effects$marginals.lincomb.derived[[4]]))
inla.qmarginal(c(0.025,0.5,0.975),inla.tmarginal(exp,mod_sg_int_rand_effects$marginals.lincomb.derived[[5]]))
inla.qmarginal(c(0.025,0.5,0.975),inla.tmarginal(exp,mod_sg_int_rand_effects$marginals.lincomb.derived[[6]]))
inla.qmarginal(c(0.025,0.5,0.975),inla.tmarginal(exp,mod_sg_int_rand_effects$marginals.lincomb.derived[[7]]))
inla.qmarginal(c(0.025,0.5,0.975),inla.tmarginal(exp,mod_sg_int_rand_effects$marginals.lincomb.derived[[8]]))
inla.qmarginal(c(0.025,0.5,0.975),inla.tmarginal(exp,mod_sg_int_rand_effects$marginals.lincomb.derived[[9]]))
inla.qmarginal(c(0.025,0.5,0.975),inla.tmarginal(exp,mod_sg_int_rand_effects$marginals.lincomb.derived[[10]]))
inla.qmarginal(c(0.025,0.5,0.975),inla.tmarginal(exp,mod_sg_int_rand_effects$marginals.lincomb.derived[[11]]))
inla.qmarginal(c(0.025,0.5,0.975),inla.tmarginal(exp,mod_sg_int_rand_effects$marginals.lincomb.derived[[12]])) # lc12

#### Spaial random effects

ef.al_esp.sg <- random.effect.sg$ID_mun.x

####### 1.1.2 - zero-inflated negative binomial

mod_sg_int_rand_effects_zero <- inla(obs.sg ~ 1 +
                             f(ID_mun.x,
                               model = "bym2",
                               hyper = priors_bym2,
                               graph = adj,
                               scale.model = TRUE,
                               constr = TRUE) +
                             f(ID.t1,
                               model = "iid",
                               hyper = priors,
                               constr = TRUE) +
                             f(ID.t2,
                               model = "rw1",
                               hyper = priors,
                               constr = TRUE,
                               scale.model = TRUE) +
                             f(ID.sp,
                               model = "iid",
                               hyper = priors,
                               constr = TRUE),
                           family = "zeroinflatednbinomial1",
                           data = db.pdr,
                           E = esp.sg,
                           lincomb=lcs.tp,
                           control.predictor = list(link = 1, compute = TRUE),
                           control.compute = list(dic = TRUE))

mod_sg_int_rand_effects_zero$dic$dic # 22198

FixedEffects(mod_sg_int_rand_effects_zero)

###  Predicted RR

RR.pred.sg.zero <- mod_sg_int_rand_effects_zero$summary.fitted.values$mean

## Random effects

random.effect <- RandomEffects(mod_sg_int_rand_effects_zero)

#### 1.2 Models with covariates

## 1.2.1 - Negative binomial

mod_sg_covar_cob_inter <- inla(obs.sg ~ 1 + id_fert + escolar.rz +  Gini2010 + X025_M + n_trb_est.rz+ n_estud + adeq.pre.nat+ prop.maes.ad.rz +prop.menos.4c.rz+ pop.10.log + pres.s.n + mun.parto + rz.tx.aids + cob.rz + coverage_PHC + pop.10.log*rz.tx.aids +
                                 f(ID_mun.x,
                                   model = "bym2",
                                   hyper = priors_bym2,
                                   graph = adj,
                                   scale.model = TRUE,
                                   constr = TRUE) +
                                 f(ID.t1,
                                   model = "iid",
                                   hyper = priors,
                                   constr = TRUE) +
                                 f(ID.t2,
                                   model = "rw1",
                                   hyper = priors,
                                   constr = TRUE,
                                   scale.model = TRUE) +
                                 f(ID.sp,
                                   model = "iid",
                                   hyper = priors,
                                   constr = TRUE),
                               family = "nbinomial",
                               data = db.pdr,
                               E = esp.sg,
                               lincomb=lcs.tp,
                               control.predictor = list(link = 1, compute = TRUE),
                               control.compute = list(dic = TRUE))


mod_sg_covar_cob_inter$dic$dic # 22134

FixedEffects(mod_sg_covar_cob_inter)

### 1.2.2 - Zero inflated negative binomial

mod_sg_zeros.covar_cob_inter <- inla(obs.sg ~ 1 + id_fert + escolar.rz +  Gini2010 + X025_M + n_trb_est.rz+ n_estud + adeq.pre.nat+ prop.maes.ad.rz +prop.menos.4c.rz+ pop.10.log + pres.s.n + mun.parto + rz.tx.aids + cob.rz + coverage_PHC + pop.10.log*rz.tx.aids +
                                       f(ID_mun.x,
                                         model = "bym2",
                                         hyper = priors_bym2,
                                         graph = adj,
                                         scale.model = TRUE,
                                         constr = TRUE) +
                                       f(ID.t1,
                                         model = "iid",
                                         hyper = priors,
                                         constr = TRUE) +
                                       f(ID.t2,
                                         model = "rw1",
                                         hyper = priors,
                                         constr = TRUE,
                                         scale.model = TRUE) +
                                       f(ID.sp,
                                         model = "iid",
                                         hyper = priors,
                                         constr = TRUE),
                                     family = "zeroinflatednbinomial1",
                                     data = db.pdr,
                                     E = esp.sg,
                                     lincomb=lcs.tp,
                                     control.predictor = list(link = 1, compute = TRUE),
                                     control.compute = list(dic = TRUE))


mod_sg_zeros.covar_cob_inter$dic$dic # 22149

FixedEffects(mod_sg_zeros.covar_cob_inter)

############################################

#### 2. CS models

### 2.1 Intercept and random effect

### 2.1.1 Negative binomial

mod_sc_int_rand_effects <- inla(obs.cs ~ 1 +
                                         f(ID_mun.x,
                                           model = "bym2",
                                           hyper = priors_bym2,
                                           graph = adj,
                                           scale.model = TRUE,
                                           constr = TRUE) +
                                         f(ID.t1,
                                           model = "iid",
                                           hyper = priors,
                                           constr = TRUE) +
                                         f(ID.t2,
                                           model = "rw1",
                                           hyper = priors,
                                           constr = TRUE,
                                           scale.model = TRUE) +
                                         f(ID.sp,
                                           model = "iid",
                                           hyper = priors,
                                           constr = TRUE),
                                       family = "nbinomial",
                                       data = db.pdr,
                                       E = esp.cs,
                                       lincomb=lcs.tp,
                                       control.predictor = list(link = 1, compute = TRUE),
                                       control.compute = list(dic = TRUE))

mod_sc_int_rand_effects$dic$dic # 15921

FixedEffects(mod_sc_int_rand_effects)

###  Predicted RR

RR.pred.sc <- mod_sc_int_rand_effects$summary.fitted.values$mean

#### random effects

random.effect.sc <- RandomEffects(mod_sc_int_rand_effects)

#### temporal random effects

random.effect.sc$ID.t1

random.effect.sc$id.t2

ef.al.temp.exp.sc <- lapply(mod_sc_int_rand_effects$marginals.lincomb.derived, 
                         function(x) inla.emarginal(exp,x))

## exponentiated temporal random effects

inla.qmarginal(c(0.025,0.5,0.975),inla.tmarginal(exp,mod_sc_int_rand_effects$marginals.lincomb.derived[[1]]))
inla.qmarginal(c(0.025,0.5,0.975),inla.tmarginal(exp,mod_sc_int_rand_effects$marginals.lincomb.derived[[2]]))
inla.qmarginal(c(0.025,0.5,0.975),inla.tmarginal(exp,mod_smod_sc_int_rand_effectst0_sc$marginals.lincomb.derived[[3]]))
inla.qmarginal(c(0.025,0.5,0.975),inla.tmarginal(exp,mod_sc_int_rand_effects$marginals.lincomb.derived[[4]]))
inla.qmarginal(c(0.025,0.5,0.975),inla.tmarginal(exp,mod_sc_int_rand_effects$marginals.lincomb.derived[[5]]))
inla.qmarginal(c(0.025,0.5,0.975),inla.tmarginal(exp,mod_sc_int_rand_effects$marginals.lincomb.derived[[6]]))
inla.qmarginal(c(0.025,0.5,0.975),inla.tmarginal(exp,mod_sc_int_rand_effects$marginals.lincomb.derived[[7]]))
inla.qmarginal(c(0.025,0.5,0.975),inla.tmarginal(exp,mod_sc_int_rand_effects$marginals.lincomb.derived[[8]]))
inla.qmarginal(c(0.025,0.5,0.975),inla.tmarginal(exp,mod_sc_int_rand_effects$marginals.lincomb.derived[[9]]))
inla.qmarginal(c(0.025,0.5,0.975),inla.tmarginal(exp,mod_sc_int_rand_effects$marginals.lincomb.derived[[10]]))
inla.qmarginal(c(0.025,0.5,0.975),inla.tmarginal(exp,mod_sc_int_rand_effects$marginals.lincomb.derived[[11]]))
inla.qmarginal(c(0.025,0.5,0.975),inla.tmarginal(exp,mod_sc_int_rand_effects$marginals.lincomb.derived[[12]]))

### spatial random effects

ef.al_esp.sc <- random.effect.sc$ID_mun.x

### 2.1.2 Zero inflated negative binomial

mod_sc_int_rand_effects_zero <- inla(obs.cs ~ 1 +
                                  f(ID_mun.x,
                                    model = "bym2",
                                    hyper = priors_bym2,
                                    graph = adj,
                                    scale.model = TRUE,
                                    constr = TRUE) +
                                  f(ID.t1,
                                    model = "iid",
                                    hyper = priors,
                                    constr = TRUE) +
                                  f(ID.t2,
                                    model = "rw1",
                                    hyper = priors,
                                    constr = TRUE,
                                    scale.model = TRUE) +
                                  f(ID.sp,
                                    model = "iid",
                                    hyper = priors,
                                    constr = TRUE),
                                family = "zeroinflatednbinomial1",
                                data = db.pdr,
                                E = esp.cs,
                                lincomb=lcs.tp,
                                control.predictor = list(link = 1, compute = TRUE),
                                control.compute = list(dic = TRUE))

mod_sc_int_rand_effects_zero$dic$dic # 15937

FixedEffects(mod_sc_int_rand_effects_zero)

###  Predicted RR

RR.pred.sc.zero <- mod_sc_int_rand_effects_zero$summary.fitted.values$mean

### 2.2 CS models with covariates

##### 2.2.1 - Negative binomial

mod_sc_covar.cob.inter <- inla(obs.cs ~ 1 + id_fert + escolar.rz +  Gini2010 + X025_M + n_trb_est.rz+ n_estud + adeq.pre.nat+ prop.maes.ad.rz +prop.menos.4c.rz+ pop.10.log + pres.s.n + mun.parto + rz.tx.aids + cob.rz + coverage_PHC + pop.10.log*rz.tx.aids +
                                 f(ID_mun.x,
                                   model = "bym2",
                                   hyper = priors_bym2,
                                   graph = adj,
                                   scale.model = TRUE,
                                   constr = TRUE) +
                                 f(ID.t1,
                                   model = "iid",
                                   hyper = priors,
                                   constr = TRUE) +
                                 f(ID.t2,
                                   model = "rw1",
                                   hyper = priors,
                                   constr = TRUE,
                                   scale.model = TRUE) +
                                 f(ID.sp,
                                   model = "iid",
                                   hyper = priors,
                                   constr = TRUE),
                               family = "nbinomial",
                               data = db.pdr,
                               E = esp.cs,
                               lincomb=lcs.tp,
                               control.predictor = list(link = 1, compute = TRUE),
                               control.compute = list(dic = TRUE))


mod_sc_covar.cob.inter$dic$dic # 15907

FixedEffects(mod_sc_covar.cob.inter)

#### 2.2.2 Zero inflated negative binomial

mod_sc_zeros.covar.cob.inter <- inla(obs.cs ~ 1 + id_fert + escolar.rz +  Gini2010 + X025_M + n_trb_est.rz+ n_estud + adeq.pre.nat+ prop.maes.ad.rz +prop.menos.4c.rz+ pop.10.log + pres.s.n + mun.parto + rz.tx.aids + cob.rz + coverage_PHC + pop.10.log*rz.tx.aids +
                                       f(ID_mun.x,
                                         model = "bym2",
                                         hyper = priors_bym2,
                                         graph = adj,
                                         scale.model = TRUE,
                                         constr = TRUE) +
                                       f(ID.t1,
                                         model = "iid",
                                         hyper = priors,
                                         constr = TRUE) +
                                       f(ID.t2,
                                         model = "rw1",
                                         hyper = priors,
                                         constr = TRUE,
                                         scale.model = TRUE) +
                                       f(ID.sp,
                                         model = "iid",
                                         hyper = priors,
                                         constr = TRUE),
                                     family = "zeroinflatednbinomial1",
                                     data = db.pdr,
                                     E = esp.cs,
                                     lincomb=lcs.tp,
                                     control.predictor = list(link = 1, compute = TRUE),
                                     control.compute = list(dic = TRUE))


mod_sc_zeros.covar.cob.inter$dic$dic # 15905

FixedEffects(mod_sc_zeros.covar.cob.inter)
